# Supplementary material for: Combining Next-Generation Sequencing Strategies for Rapid Molecular Resource Development from an Invasive Aphid Species, Aphis glycines
Source: PLoS One. 2010 Jun 29;5(6):e11370. doi: 10.1371/journal.pone.0011370 (PMC2894077; doi:10.1371/journal.pone.0011370)
Supplement: Table S3 — Predicted Pfam domains in Aphis glycines B1 transcript sequences (0.64 MB XLS) [file pone.0011370.s004.xls]

## Sheet: pfam
A. glycines sequence name	Domain name	Domain accession	Score	Domain description
ESTAGB1WB000001	COX3	PF00510.11	91.7	Cytochrome c oxidase subunit III
ESTAGB1WB000002	Ribonuc_L-PSP	PF01042.14	28	Endoribonuclease L-PSP
ESTAGB1WB000003	NOP5NT	PF08156.6	33.4	NOP5NT (NUC127) domain
ESTAGB1WB000003	NOSIC	PF08060.6	68.9	NOSIC (NUC001) domain
ESTAGB1WB000003	Nop	PF01798.11	174.2	Putative snoRNA binding domain
ESTAGB1WB000004	Chitin_bind_4	PF00379.16	48.5	Insect cuticle protein
ESTAGB1WB000008	Exo_endo_phos	PF03372.16	30.6	Endonuclease/Exonuclease/phosphatase family
ESTAGB1WB000011	I-set	PF07679.9	52.9	Immunoglobulin I-set domain
ESTAGB1WB000011	ig	PF00047.18	36.1	Immunoglobulin domain
ESTAGB1WB000012	DUF605	PF04652.9	66.5	Vta1 like
ESTAGB1WB000013	Methyltransf_16	PF10294.2	41.6	Putative methyltransferase
ESTAGB1WB000017	SNF2_N	PF00176.16	28	SNF2 family N-terminal domain
ESTAGB1WB000018	MFS_1	PF07690.9	27.8	Major Facilitator Superfamily
ESTAGB1WB000024	Snf7	PF03357.14	25.7	Snf7
ESTAGB1WB000029	Tropomyosin	PF00261.13	207.1	Tropomyosin
ESTAGB1WB000032	NOP5NT	PF08156.6	69.5	NOP5NT (NUC127) domain
ESTAGB1WB000032	NOSIC	PF08060.6	86.9	NOSIC (NUC001) domain
ESTAGB1WB000032	Nop	PF01798.11	189.9	Putative snoRNA binding domain
ESTAGB1WB000033	Chitin_bind_4	PF00379.16	50.3	Insect cuticle protein
ESTAGB1WB000034	Chitin_bind_4	PF00379.16	49.4	Insect cuticle protein
ESTAGB1WB000035	Chitin_bind_4	PF00379.16	48.3	Insect cuticle protein
ESTAGB1WB000037	HSP70	PF00012.13	188.4	Hsp70 protein
ESTAGB1WB000037	NAD-GH	PF10712.2	66.4	NAD-specific glutamate dehydrogenase
ESTAGB1WB000038	Chitin_bind_4	PF00379.16	52.9	Insect cuticle protein
ESTAGB1WB000039	Chitin_bind_4	PF00379.16	46.5	Insect cuticle protein
ESTAGB1WB000041	Actin	PF00022.12	74.1	Actin
ESTAGB1WB000042	Chitin_bind_4	PF00379.16	47.9	Insect cuticle protein
ESTAGB1WB000043	XPA_C	PF05181.5	26.2	XPA protein C-terminus
ESTAGB1WB000043	XPA_N	PF01286.11	43.4	XPA protein N-terminal
ESTAGB1WB000046	Helicase_C	PF00271.24	21.6	Helicase conserved C-terminal domain
ESTAGB1WB000052	OTU	PF02338.12	37.9	OTU-like cysteine protease
ESTAGB1WB000056	Chitin_bind_4	PF00379.16	48.8	Insect cuticle protein
ESTAGB1WB000058	Snf7	PF03357.14	21.3	Snf7
ESTAGB1WB000066	DUF605	PF04652.9	54.2	Vta1 like
ESTAGB1WB000067	Chitin_bind_4	PF00379.16	51.3	Insect cuticle protein
ESTAGB1WB000069	ATP-synt_C	PF00137.14	62.5	ATP synthase subunit C
ESTAGB1WB000070	RRM_1	PF00076.15	75.6	RNA recognition motif. (a.k.a. RRM, RBD, or RNP domain)
ESTAGB1WB000071	Ribosomal_L4	PF00573.15	86.7	Ribosomal protein L4/L1 family
ESTAGB1WB000072	Chitin_bind_4	PF00379.16	47.9	Insect cuticle protein
ESTAGB1WB000073	Ldh_1_C	PF02866.11	106.1	lactate/malate dehydrogenase, alpha/beta C-terminal domain
ESTAGB1WB000073	Ldh_1_N	PF00056.16	143.2	lactate/malate dehydrogenase, NAD binding domain
ESTAGB1WB000074	JHBP	PF06585.4	219.1	Haemolymph juvenile hormone binding protein (JHBP)
ESTAGB1WB000076	AAA	PF00004.22	112	ATPase family associated with various cellular activities (AAA)
ESTAGB1WB000077	Ribosomal_S7e	PF01251.11	279.3	Ribosomal protein S7e
ESTAGB1WB000078	Skp1_POZ	PF03931.8	84	Skp1 family, tetramerisation domain
ESTAGB1WB000078	Skp1	PF01466.12	132.4	Skp1 family, dimerisation domain
ESTAGB1WB000080	Profilin	PF00235.12	125.7	Profilin
ESTAGB1WB000083	Ribosomal_S5_C	PF03719.8	72.8	Ribosomal protein S5, C-terminal domain
ESTAGB1WB000083	Ribosomal_S5	PF00333.13	96.8	Ribosomal protein S5, N-terminal domain
ESTAGB1WB000084	WD40	PF00400.25	42	WD domain, G-beta repeat
ESTAGB1WB000086	DEAD	PF00270.22	74	DEAD/DEAH box helicase
ESTAGB1WB000087	MAM33	PF02330.9	96.8	Mitochondrial glycoprotein
ESTAGB1WB000091	Renin_r	PF07850.7	89.7	Renin receptor-like protein
ESTAGB1WB000092	W2	PF02020.11	63.6	eIF4-gamma/eIF5/eIF2-epsilon
ESTAGB1WB000095	efhand	PF00036.25	22.9	EF hand
ESTAGB1WB000096	ThiF	PF00899.14	59.8	ThiF family
ESTAGB1WB000098	UFD1	PF03152.7	49.6	Ubiquitin fusion degradation protein UFD1
ESTAGB1WB000099	zf-C2H2	PF00096.19	23.5	Zinc finger, C2H2 type
ESTAGB1WB000099	zf-C2H2_jaz	PF12171.1	17.3	Zinc-finger double-stranded RNA-binding
ESTAGB1WB000100	Ribosomal_L19e	PF01280.13	214.8	Ribosomal protein L19e
ESTAGB1WB000101	Ribosomal_L35Ae	PF01247.11	137.9	Ribosomal protein L35Ae
ESTAGB1WB000102	Ribosomal_L3	PF00297.15	216.3	Ribosomal protein L3
ESTAGB1WB000103	RRM_1	PF00076.15	64.6	RNA recognition motif. (a.k.a. RRM, RBD, or RNP domain)
ESTAGB1WB000104	I-set	PF07679.9	27.1	Immunoglobulin I-set domain
ESTAGB1WB000104	V-set	PF07686.10	15.6	Immunoglobulin V-set domain
ESTAGB1WB000104	ig	PF00047.18	20.3	Immunoglobulin domain
ESTAGB1WB000105	SUI1	PF01253.15	94.4	Translation initiation factor SUI1
ESTAGB1WB000106	ELO	PF01151.11	89.5	GNS1/SUR4 family
ESTAGB1WB000108	DSS1_SEM1	PF05160.6	69.9	DSS1/SEM1 family
ESTAGB1WB000110	Calreticulin	PF00262.11	400.4	Calreticulin family
ESTAGB1WB000111	Aminotran_5	PF00266.12	28.2	Aminotransferase class-V
ESTAGB1WB000111	Beta_elim_lyase	PF01212.14	32.2	Beta-eliminating lyase
ESTAGB1WB000111	Pyridoxal_deC	PF00282.12	240.8	Pyridoxal-dependent decarboxylase conserved domain
ESTAGB1WB000114	Ribosomal_L34	PF00468.10	55.2	Ribosomal protein L34
ESTAGB1WB000115	LSM	PF01423.15	44.8	LSM domain
ESTAGB1WB000116	Ribosomal_L18e	PF00828.12	125.1	Ribosomal protein L18e/L15
ESTAGB1WB000117	Chitin_bind_4	PF00379.16	45.1	Insect cuticle protein
ESTAGB1WB000118	Ribosomal_S3Ae	PF01015.11	273.2	Ribosomal S3Ae family
ESTAGB1WB000119	Complex1_30kDa	PF00329.12	117.6	Respiratory-chain NADH dehydrogenase, 30 Kd subunit
ESTAGB1WB000124	E1_dh	PF00676.13	30	Dehydrogenase E1 component
ESTAGB1WB000125	CS	PF04969.9	55.1	CS domain
ESTAGB1WB000125	SGS	PF05002.8	94.3	SGS domain
ESTAGB1WB000126	BTB	PF00651.24	97.7	BTB/POZ domain
ESTAGB1WB000127	RRM_1	PF00076.15	22.4	RNA recognition motif. (a.k.a. RRM, RBD, or RNP domain)
ESTAGB1WB000127	zf-CCCH	PF00642.17	21	Zinc finger C-x8-C-x5-C-x3-H type (and similar)
ESTAGB1WB000130	NIF	PF03031.11	24.8	NLI interacting factor-like phosphatase
ESTAGB1WB000131	Ribosomal_L11_N	PF03946.7	59.8	Ribosomal protein L11, N-terminal domain
ESTAGB1WB000131	Ribosomal_L11	PF00298.12	42.3	Ribosomal protein L11, RNA binding domain
ESTAGB1WB000132	eIF-5a	PF01287.13	89.7	Eukaryotic elongation factor 5A hypusine, DNA-binding OB fold
ESTAGB1WB000133	DDA1	PF10172.2	50.8	Det1 complexing ubiquitin ligase
ESTAGB1WB000134	Oxidored_q6	PF01058.15	82.9	NADH ubiquinone oxidoreductase, 20 Kd subunit
ESTAGB1WB000135	Chitin_bind_4	PF00379.16	22.1	Insect cuticle protein
ESTAGB1WB000136	LIM	PF00412.15	24.4	LIM domain
ESTAGB1WB000137	PFK	PF00365.13	117.5	Phosphofructokinase
ESTAGB1WB000139	Gln-synt_C	PF00120.17	216.7	Glutamine synthetase, catalytic domain
ESTAGB1WB000139	Gln-synt_N	PF03951.12	62	Glutamine synthetase, beta-Grasp domain
ESTAGB1WB000140	DUF1605	PF07717.9	88	Domain of unknown function (DUF1605)
ESTAGB1WB000140	HA2	PF04408.16	66.1	Helicase associated domain (HA2)
ESTAGB1WB000142	HSP20	PF00011.14	84.7	Hsp20/alpha crystallin family
ESTAGB1WB000143	MSC	PF09402.3	51.5	Man1-Src1p-C-terminal domain
ESTAGB1WB000145	HSP20	PF00011.14	34.4	Hsp20/alpha crystallin family
ESTAGB1WB000149	COX5B	PF01215.12	64.9	Cytochrome c oxidase subunit Vb
ESTAGB1WB000151	Iso_dh	PF00180.13	304.3	Isocitrate/isopropylmalate dehydrogenase
ESTAGB1WB000152	Ribosomal_S11	PF00411.12	91.2	Ribosomal protein S11
ESTAGB1WB000158	FKBP_C	PF00254.21	117.5	FKBP-type peptidyl-prolyl cis-trans isomerase
ESTAGB1WB000159	ApoLp-III	PF07464.4	27.7	Apolipophorin-III precursor (apoLp-III)
ESTAGB1WB000159	Apolipoprotein	PF01442.11	27.9	Apolipoprotein A1/A4/E domain
ESTAGB1WB000159	Baculo_PEP_C	PF04513.5	14.6	Baculovirus polyhedron envelope protein, PEP, C terminus
ESTAGB1WB000160	RRM_1	PF00076.15	59.1	RNA recognition motif. (a.k.a. RRM, RBD, or RNP domain)
ESTAGB1WB000160	eIF3g	PF12353.1	94.1	Eukaryotic translation initiation factor 3 subunit G
ESTAGB1WB000164	G-gamma	PF00631.15	37.6	GGL domain
ESTAGB1WB000166	PRELI	PF04707.7	57.7	PRELI-like family
ESTAGB1WB000167	WD40	PF00400.25	17.7	WD domain, G-beta repeat
ESTAGB1WB000168	NAD_binding_4	PF07993.5	71.9	Male sterility protein
ESTAGB1WB000168	Sterile	PF03015.12	94.3	Male sterility protein
ESTAGB1WB000169	Aldo_ket_red	PF00248.14	117.9	Aldo/keto reductase family
ESTAGB1WB000169	Cpn60_TCP1	PF00118.17	39.5	TCP-1/cpn60 chaperonin family
ESTAGB1WB000170	eIF3_N	PF09440.3	125	eIF3 subunit 6 N terminal domain
ESTAGB1WB000176	DUF243	PF03103.10	104.1	Domain of unknown function (DUF243)
ESTAGB1WB000178	COX6C	PF02937.8	103.2	Cytochrome c oxidase subunit VIc
ESTAGB1WB000180	AhpC-TSA	PF00578.14	23.1	AhpC/TSA family
ESTAGB1WB000180	Redoxin	PF08534.3	22.1	Redoxin
ESTAGB1WB000180	Thioredoxin	PF00085.13	99.1	Thioredoxin
ESTAGB1WB000181	RNA_pol_Rbc25	PF08292.5	90.1	RNA polymerase III subunit Rpc25
ESTAGB1WB000181	RNA_pol_Rpb7_N	PF03876.10	30.9	RNA polymerase Rpb7-like, N-terminal domain
ESTAGB1WB000183	Calsequestrin	PF01216.10	27.9	Calsequestrin
ESTAGB1WB000183	Thioredoxin	PF00085.13	110.8	Thioredoxin
ESTAGB1WB000186	UBA	PF00627.24	44.3	UBA/TS-N domain
ESTAGB1WB000186	XPC-binding	PF09280.4	91.6	XPC-binding domain
ESTAGB1WB000188	Ion_trans	PF00520.24	34.7	Ion transport protein
ESTAGB1WB000189	Zip	PF02535.15	51.6	ZIP Zinc transporter
ESTAGB1WB000192	G-patch	PF01585.16	53.6	G-patch domain
ESTAGB1WB000193	Hemocyanin_C	PF03723.7	159	Hemocyanin, ig-like domain
ESTAGB1WB000195	THAP	PF05485.5	25.7	THAP domain
ESTAGB1WB000200	RRM_1	PF00076.15	50.3	RNA recognition motif. (a.k.a. RRM, RBD, or RNP domain)
ESTAGB1WB000200	Serpin	PF00079.13	101.2	Serpin (serine protease inhibitor)
ESTAGB1WB000201	ATP-synt_G	PF04718.8	93.1	Mitochondrial ATP synthase g subunit
ESTAGB1WB000202	LSM	PF01423.15	57	LSM domain
ESTAGB1WB000203	Tropomyosin	PF00261.13	296.2	Tropomyosin
ESTAGB1WB000206	Fasciclin	PF02469.15	21.6	Fasciclin domain
ESTAGB1WB000208	ERp29_N	PF07912.6	97.4	ERp29, N-terminal domain
ESTAGB1WB000208	ERp29	PF07749.5	64.2	Endoplasmic reticulum protein ERp29, C-terminal domain
ESTAGB1WB000209	PBP	PF01161.13	61.4	Phosphatidylethanolamine-binding protein
ESTAGB1WB000210	adh_short	PF00106.18	38.4	short chain dehydrogenase
ESTAGB1WB000211	MTS	PF05175.7	26.3	Methyltransferase small domain
ESTAGB1WB000211	Methyltransf_15	PF09445.3	24.5	RNA cap guanine-N2 methyltransferase
ESTAGB1WB000211	PrmA	PF06325.6	24.1	Ribosomal protein L11 methyltransferase (PrmA)
ESTAGB1WB000211	UPF0020	PF01170.11	33.5	Putative RNA methylase family UPF0020
ESTAGB1WB000215	DnaJ	PF00226.24	29.5	DnaJ domain
ESTAGB1WB000216	CoA_binding	PF02629.12	104.8	CoA binding domain
ESTAGB1WB000216	Ligase_CoA	PF00549.12	78.1	CoA-ligase
ESTAGB1WB000217	Paf67	PF10255.2	194.1	RNA polymerase I-associated factor PAF67
ESTAGB1WB000218	Miro	PF08477.6	24.2	Miro-like protein
ESTAGB1WB000218	Ras	PF00071.15	67.8	Ras family
ESTAGB1WB000221	Metallophos	PF00149.21	32	Calcineurin-like phosphoesterase
ESTAGB1WB000226	eIF-5_eIF-2B	PF01873.10	154.7	Domain found in IF2B/IF5
ESTAGB1WB000228	Iso_dh	PF00180.13	72.4	Isocitrate/isopropylmalate dehydrogenase
ESTAGB1WB000230	eIF-1a	PF01176.12	92.6	Translation initiation factor 1A / IF-1
ESTAGB1WB000233	SAP18	PF06487.5	135.7	Sin3 associated polypeptide p18 (SAP18)
ESTAGB1WB000235	LIM	PF00412.15	26	LIM domain
ESTAGB1WB000238	PITH	PF06201.6	51.9	C-terminal proteasome-interacting domain of thioredoxin-like
ESTAGB1WB000241	UQ_con	PF00179.19	118.8	Ubiquitin-conjugating enzyme
ESTAGB1WB000242	AAA	PF00004.22	46.5	ATPase family associated with various cellular activities (AAA)
ESTAGB1WB000243	ProRS-C_1	PF09180.4	50.5	Prolyl-tRNA synthetase, C-terminal
ESTAGB1WB000244	TFIIS_C	PF01096.11	36.3	Transcription factor S-II (TFIIS)
ESTAGB1WB000245	ARPC4	PF05856.5	120.3	ARP2/3 complex 20 kDa subunit (ARPC4)
ESTAGB1WB000252	UCH	PF00443.22	58.4	Ubiquitin carboxyl-terminal hydrolase
ESTAGB1WB000258	Peptidase_M1	PF01433.13	109.6	Peptidase family M1
ESTAGB1WB000260	Eclosion	PF04736.5	104.7	Eclosion hormone
ESTAGB1WB000262	p450	PF00067.15	54.5	Cytochrome P450
ESTAGB1WB000265	PNP_UDP_1	PF01048.13	109.8	Phosphorylase superfamily
ESTAGB1WB000266	zf-C2H2	PF00096.19	15.8	Zinc finger, C2H2 type
ESTAGB1WB000267	ATP-synt_D	PF01813.10	101.6	ATP synthase subunit D
ESTAGB1WB000269	DALR_1	PF05746.8	28.5	DALR anticodon binding domain
ESTAGB1WB000275	Peptidase_C48	PF02902.12	37.6	Ulp1 protease family, C-terminal catalytic domain
ESTAGB1WB000276	HAT	PF02184.9	16.3	HAT (Half-A-TPR) repeat
ESTAGB1WB000276	Suf	PF05843.7	14.5	Suppressor of forked protein (Suf)
ESTAGB1WB000280	Ribosomal_L18e	PF00828.12	24.3	Ribosomal protein L18e/L15
ESTAGB1WB000281	I-set	PF07679.9	36.3	Immunoglobulin I-set domain
ESTAGB1WB000281	ig	PF00047.18	13.9	Immunoglobulin domain
ESTAGB1WB000282	p450	PF00067.15	72.3	Cytochrome P450
ESTAGB1WB000287	Aldo_ket_red	PF00248.14	50.3	Aldo/keto reductase family
ESTAGB1WB000288	HSP70	PF00012.13	329.2	Hsp70 protein
ESTAGB1WB000288	NAD-GH	PF10712.2	83.3	NAD-specific glutamate dehydrogenase
ESTAGB1WB000293	BTB	PF00651.24	91.8	BTB/POZ domain
ESTAGB1WB000299	Methyltransf_11	PF08241.5	23.1	Methyltransferase domain
ESTAGB1WB000300	CRM1_C	PF08767.4	85.1	CRM1 C terminal
ESTAGB1WB000304	zf-C3HC4	PF00097.18	33.5	Zinc finger, C3HC4 type (RING finger)
ESTAGB1WB000306	UcrQ	PF02939.9	83.3	UcrQ family
ESTAGB1WB000307	Tropomyosin	PF00261.13	234.5	Tropomyosin
ESTAGB1WB000311	P21-Arc	PF04062.7	77.3	ARP2/3 complex ARPC3 (21 kDa) subunit
ESTAGB1WB000318	Insulin	PF00049.11	28.3	Insulin/IGF/Relaxin family
ESTAGB1WB000322	Mon1	PF03164.7	25.4	Trafficking protein Mon1
ESTAGB1WB000327	tRNA-synt_2	PF00152.13	69.8	tRNA synthetases class II (D, K and N)
ESTAGB1WB000335	RasGEF	PF00617.12	66.3	RasGEF domain
ESTAGB1WB000342	Pkinase_C	PF00433.17	24.3	Protein kinase C terminal domain
ESTAGB1WB000342	Pkinase	PF00069.18	65.6	Protein kinase domain
ESTAGB1WB000342	Pkinase_Tyr	PF07714.10	27.8	Protein tyrosine kinase
ESTAGB1WB000343	BAR	PF03114.11	37.3	BAR domain
ESTAGB1WB000344	PrmA	PF06325.6	26.8	Ribosomal protein L11 methyltransferase (PrmA)
ESTAGB1WB000346	Filamin	PF00630.12	39.1	Filamin/ABP280 repeat
ESTAGB1WB000347	SRP54	PF00448.15	28	SRP54-type protein, GTPase domain
ESTAGB1WB000348	Galactosyl_T	PF01762.14	23	Galactosyltransferase
ESTAGB1WB000353	Ribosomal_L14	PF00238.12	38.8	Ribosomal protein L14p/L23e
ESTAGB1WB000354	Pkinase	PF00069.18	56.6	Protein kinase domain
ESTAGB1WB000354	Pkinase_Tyr	PF07714.10	31.4	Protein tyrosine kinase
ESTAGB1WB000355	zf-DHHC	PF01529.13	86.9	DHHC zinc finger domain
ESTAGB1WB000359	Trypsin	PF00089.19	116.4	Trypsin
ESTAGB1WB000360	PEPCK	PF00821.11	36	Phosphoenolpyruvate carboxykinase
ESTAGB1WB000375	RNA_pol_A_bac	PF01000.19	31.9	RNA polymerase Rpb3/RpoA insert domain
ESTAGB1WB000375	RNA_pol_L	PF01193.17	32.6	RNA polymerase Rpb3/Rpb11 dimerisation domain
ESTAGB1WB000377	Frizzled	PF01534.10	27.3	Frizzled/Smoothened family membrane region
ESTAGB1WB000378	P34-Arc	PF04045.7	35.4	Arp2/3 complex, 34 kD subunit p34-Arc
ESTAGB1WB000380	WD40	PF00400.25	42.3	WD domain, G-beta repeat
ESTAGB1WB000384	XRN_N	PF03159.11	273.6	XRN 5'-3' exonuclease N-terminus
ESTAGB1WB000385	Strumpellin	PF10266.2	52.8	Hereditary spastic paraplegia protein strumpellin
ESTAGB1WB000386	DUF3469	PF11952.1	27.9	Protein of unknown function (DUF3469)
ESTAGB1WB000390	Guanylate_cyc	PF00211.13	22	Adenylate and Guanylate cyclase catalytic domain
ESTAGB1WB000397	Cullin_Nedd8	PF10557.2	43.8	Cullin protein neddylation domain
ESTAGB1WB000397	Cullin	PF00888.15	27.2	Cullin family
ESTAGB1WB000399	STT3	PF02516.7	30.8	Oligosaccharyl transferase STT3 subunit
ESTAGB1WB000402	YDG_SRA	PF02182.10	36.3	YDG/SRA domain
ESTAGB1WB000406	ATP-grasp_2	PF08442.3	102.9	ATP-grasp domain
ESTAGB1WB000407	CoA_trans	PF01144.16	86	Coenzyme A transferase
ESTAGB1WB000409	PALP	PF00291.18	25.1	Pyridoxal-phosphate dependent enzyme
ESTAGB1WB000413	Perilipin	PF03036.9	24.5	Perilipin family
ESTAGB1WB000420	DnaJ	PF00226.24	76.2	DnaJ domain
ESTAGB1WB000423	Mpp10	PF04006.5	43.2	Mpp10 protein
ESTAGB1WB000427	IMD	PF08397.4	32.8	IRSp53/MIM homology domain
ESTAGB1WB000428	Aconitase	PF00330.13	43.7	Aconitase family (aconitate hydratase)
ESTAGB1WB000432	FtsJ	PF01728.12	126.2	FtsJ-like methyltransferase
ESTAGB1WB000437	Ribonuc_P_40	PF08584.4	39.4	Ribonuclease P 40kDa (Rpp40) subunit
ESTAGB1WB000440	Na_K-ATPase	PF00287.11	42.2	Sodium / potassium ATPase beta chain
ESTAGB1WB000446	Spt5-NGN	PF03439.6	28.2	Early transcription elongation factor of RNA pol II, NGN section
ESTAGB1WB000450	IF-2B	PF01008.10	37.7	Initiation factor 2 subunit family
ESTAGB1WB000451	VPS28	PF03997.5	131.1	VPS28 protein
ESTAGB1WB000461	Peptidase_C48	PF02902.12	25.4	Ulp1 protease family, C-terminal catalytic domain
ESTAGB1WB000462	Trypsin	PF00089.19	41.2	Trypsin
ESTAGB1WB000465	TPP_enzyme_C	PF02775.14	48.1	Thiamine pyrophosphate enzyme, C-terminal TPP binding domain
ESTAGB1WB000465	TPP_enzyme_M	PF00205.15	59.7	Thiamine pyrophosphate enzyme, central domain
ESTAGB1WB000470	MFS_1	PF07690.9	28.9	Major Facilitator Superfamily
ESTAGB1WB000472	SUFU	PF05076.6	29.6	Suppressor of fused protein (SUFU)
ESTAGB1WB000475	Oxidored_q4	PF00507.12	27.3	NADH-ubiquinone/plastoquinone oxidoreductase, chain 3
ESTAGB1WB000478	p450	PF00067.15	58.9	Cytochrome P450
ESTAGB1WB000479	Trypsin	PF00089.19	90.1	Trypsin
ESTAGB1WB000483	Pacs-1	PF10254.2	50.6	PACS-1 cytosolic sorting protein
ESTAGB1WB000495	Fer4	PF00037.20	24.3	4Fe-4S binding domain
ESTAGB1WB000497	CBM_14	PF01607.17	32.6	Chitin binding Peritrophin-A domain
ESTAGB1WB000500	MAPKK1_Int	PF08923.3	77.4	Mitogen-activated protein kinase kinase 1 interacting
ESTAGB1WB000501	DUF2044	PF09739.2	20.6	Conserved membrane protein (DUF2044)
ESTAGB1WB000504	M16C_assoc	PF08367.4	74.4	Peptidase M16C associated
ESTAGB1WB000506	FGE-sulfatase	PF03781.9	40.9	Formylglycine-generating sulfatase enzyme
ESTAGB1WB000506	MRP-S22	PF10245.2	61.2	Mitochondrial 28S ribosomal protein S22
ESTAGB1WB000507	zf-C2H2	PF00096.19	21.5	Zinc finger, C2H2 type
ESTAGB1WB000509	PPTA	PF01239.15	45.4	Protein prenyltransferase alpha subunit repeat
ESTAGB1WB000511	NADHdh	PF00146.14	55	NADH dehydrogenase
ESTAGB1WB000516	Glyco_hydro_38C	PF07748.6	22.9	Glycosyl hydrolases family 38 C-terminal domain
ESTAGB1WB000518	zf-C3HC4	PF00097.18	31	Zinc finger, C3HC4 type (RING finger)
ESTAGB1WB000524	PIG-S	PF10510.2	80.4	Phosphatidylinositol-glycan biosynthesis class S protein
ESTAGB1WB000531	CHDNT	PF08073.5	91.5	CHDNT (NUC034) domain
ESTAGB1WB000532	3_5_exonuc	PF01612.13	28.8	3'-5' exonuclease
ESTAGB1WB000534	Coatomer_E	PF04733.7	45.1	Coatomer epsilon subunit
ESTAGB1WB000537	SNARE_assoc	PF09335.4	44.8	SNARE associated Golgi protein
ESTAGB1WB000540	NADH_4Fe-4S	PF10589.2	64.9	NADH-ubiquinone oxidoreductase-F iron-sulfur binding region
ESTAGB1WB000541	Peptidase_M3	PF01432.13	95.9	Peptidase family M3
ESTAGB1WB000542	GED	PF02212.11	38.9	Dynamin GTPase effector domain
ESTAGB1WB000543	MRP-L27	PF09809.2	81.8	Mitochondrial ribosomal protein L27
ESTAGB1WB000544	APH	PF01636.16	31.2	Phosphotransferase enzyme family
ESTAGB1WB000544	DUF1679	PF07914.4	25.3	Protein of unknown function (DUF1679)
ESTAGB1WB000544	DUF227	PF02958.13	75.3	Domain of unknown function (DUF227)
ESTAGB1WB000545	HSBP1	PF06825.5	40.3	Heat shock factor binding protein 1
ESTAGB1WB000553	TRAPP	PF04051.9	93.6	Transport protein particle (TRAPP) component
ESTAGB1WB000554	PhyH	PF05721.6	46.6	Phytanoyl-CoA dioxygenase (PhyH)
ESTAGB1WB000556	Cyclin_C	PF02984.12	18.7	Cyclin, C-terminal domain
ESTAGB1WB000557	G-patch	PF01585.16	39.1	G-patch domain
ESTAGB1WB000558	Noggin	PF05806.5	48.6	Noggin
ESTAGB1WB000559	CRAL_TRIO	PF00650.13	70.5	CRAL/TRIO domain
ESTAGB1WB000563	Trypsin	PF00089.19	24.7	Trypsin
ESTAGB1WB000571	CRAL_TRIO	PF00650.13	40.2	CRAL/TRIO domain
ESTAGB1WB000575	zf-HIT	PF04438.9	27	HIT zinc finger
ESTAGB1WB000577	RLI	PF04068.8	41.6	Possible metal-binding domain in RNase L inhibitor, RLI
ESTAGB1WB000579	ECH	PF00378.13	54.1	Enoyl-CoA hydratase/isomerase family
ESTAGB1WB000580	C1_1	PF00130.15	25	Phorbol esters/diacylglycerol binding domain (C1 domain)
ESTAGB1WB000582	DUF3105	PF11303.1	26.6	Protein of unknown function (DUF3105)
ESTAGB1WB000586	Ribosomal_L14	PF00238.12	34	Ribosomal protein L14p/L23e
ESTAGB1WB000587	Helicase_C	PF00271.24	42.6	Helicase conserved C-terminal domain
ESTAGB1WB000589	Med28	PF11594.1	23.6	Mediator complex subunit 28
ESTAGB1WB000590	Ctr	PF04145.8	45.8	Ctr copper transporter family
ESTAGB1WB000600	zf-DHHC	PF01529.13	84.9	DHHC zinc finger domain
ESTAGB1WB000602	zf-Tim10_DDP	PF02953.8	40.2	Tim10/DDP family zinc finger
ESTAGB1WB000611	RHD	PF00554.15	61.2	Rel homology domain (RHD)
ESTAGB1WB000613	Creatinase_N	PF01321.11	33.1	Creatinase/Prolidase N-terminal domain
ESTAGB1WB000615	SART-1	PF03343.6	109.1	SART-1 family
ESTAGB1WB000617	Ras	PF00071.15	55.2	Ras family
ESTAGB1WB000622	Tmp39	PF10271.2	40.9	Putative transmembrane protein
ESTAGB1WB000626	Tcp11	PF05794.6	25.7	T-complex protein 11
ESTAGB1WB000627	Peptidase_S28	PF05577.5	57.1	Serine carboxypeptidase S28
ESTAGB1WB000630	Ribosomal_L3	PF00297.15	28.4	Ribosomal protein L3
ESTAGB1WB000634	WD40	PF00400.25	26.9	WD domain, G-beta repeat
ESTAGB1WB000643	Cast	PF10174.2	20.8	RIM-binding protein of the cytomatrix active zone
ESTAGB1WB000649	zf-ZPR1	PF03367.6	104.6	ZPR1 zinc-finger domain
ESTAGB1WB000656	Chitin_bind_4	PF00379.16	54.8	Insect cuticle protein
ESTAGB1WB000659	Plug_translocon	PF10559.2	49.3	Plug domain of Sec61p
ESTAGB1WB000659	SecY	PF00344.13	68.7	eubacterial secY protein
ESTAGB1WB000661	Zip	PF02535.15	77.1	ZIP Zinc transporter
ESTAGB1WB000671	COBRA1	PF06209.6	93.2	Cofactor of BRCA1 (COBRA1)
ESTAGB1WB000674	p450	PF00067.15	119.4	Cytochrome P450
ESTAGB1WB000675	DEAD	PF00270.22	52.8	DEAD/DEAH box helicase
ESTAGB1WB000676	Filament	PF00038.14	47.1	Intermediate filament protein
ESTAGB1WB000683	Peptidase_C48	PF02902.12	40.6	Ulp1 protease family, C-terminal catalytic domain
ESTAGB1WB000686	Arf	PF00025.14	21.6	ADP-ribosylation factor family
ESTAGB1WB000688	DUF608	PF04685.6	157	Protein of unknown function, DUF608
ESTAGB1WB000691	Porphobil_deamC	PF03900.8	41	Porphobilinogen deaminase, C-terminal domain
ESTAGB1WB000691	Porphobil_deam	PF01379.13	57.7	Porphobilinogen deaminase, dipyromethane cofactor binding domain
ESTAGB1WB000692	Transposase_5	PF01498.11	25.2	Transposase
ESTAGB1WB000699	Vinculin	PF01044.12	72.3	Vinculin family
ESTAGB1WB000702	CBM_14	PF01607.17	25	Chitin binding Peritrophin-A domain
ESTAGB1WB000708	NatB_MDM20	PF09797.2	77.9	N-acetyltransferase B complex (NatB) non catalytic subunit
ESTAGB1WB000709	Helicase_C	PF00271.24	71.9	Helicase conserved C-terminal domain
ESTAGB1WB000711	Ribosomal_L35p	PF01632.12	24.3	Ribosomal protein L35
ESTAGB1WB000718	NUDIX	PF00293.21	38.1	NUDIX domain
ESTAGB1WB000719	KH_1	PF00013.22	12.8	KH domain
ESTAGB1WB000726	Diphthamide_syn	PF01866.10	67.5	Putative diphthamide synthesis protein
ESTAGB1WB000729	MIP-T3	PF10243.2	21.9	Microtubule-binding protein MIP-T3
ESTAGB1WB000733	RNA_pol_Rpb8	PF03870.8	26.1	RNA polymerase Rpb8
ESTAGB1WB000735	Peptidase_M14	PF00246.17	64.8	Zinc carboxypeptidase
ESTAGB1WB000738	Biotin_lipoyl	PF00364.15	39.2	Biotin-requiring enzyme
ESTAGB1WB000739	TRIC	PF05197.6	34.2	TRIC channel
ESTAGB1WB000754	HECT	PF00632.18	29.7	HECT-domain (ubiquitin-transferase)
ESTAGB1WB000755	NTF2	PF02136.13	76.3	Nuclear transport factor 2 (NTF2) domain
ESTAGB1WB000757	Mito_carr	PF00153.20	74.1	Mitochondrial carrier protein
ESTAGB1WB000765	Cullin_Nedd8	PF10557.2	58.3	Cullin protein neddylation domain
ESTAGB1WB000771	Vps26	PF03643.8	222.5	Vacuolar protein sorting-associated protein 26
ESTAGB1WB000775	SUV3_C	PF12513.1	44	Mitochondrial degradasome RNA helicase subunit C terminal
ESTAGB1WB000777	DUF410	PF04190.6	48.9	Protein of unknown function (DUF410)
ESTAGB1WB000780	Acyl-CoA_dh_1	PF00441.17	120.5	Acyl-CoA dehydrogenase, C-terminal domain
ESTAGB1WB000780	Acyl-CoA_dh_2	PF08028.4	51	Acyl-CoA dehydrogenase, C-terminal domain
ESTAGB1WB000785	Mst1_SARAH	PF11629.1	85	C terminal SARAH domain of Mst1
ESTAGB1WB000791	WD40	PF00400.25	36.5	WD domain, G-beta repeat
ESTAGB1WB000802	Nop14	PF04147.5	133.3	Nop14-like family
ESTAGB1WB000805	Tctex-1	PF03645.6	48.7	Tctex-1 family
ESTAGB1WB000809	Peptidase_S24	PF00717.16	36.2	Peptidase S24-like
ESTAGB1WB000810	Erv26	PF04148.6	30.6	Transmembrane adaptor Erv26
ESTAGB1WB000815	tRNA-synt_2	PF00152.13	16.9	tRNA synthetases class II (D, K and N)
ESTAGB1WB000819	KH_1	PF00013.22	59.1	KH domain
ESTAGB1WB000819	KH_2	PF07650.10	20.6	KH domain
ESTAGB1WB000822	Nicastrin	PF05450.8	90.1	Nicastrin
ESTAGB1WB000823	PP2C	PF00481.14	33.8	Protein phosphatase 2C
ESTAGB1WB000830	MAT1	PF06391.6	83	CDK-activating kinase assembly factor MAT1
ESTAGB1WB000831	G-alpha	PF00503.13	232.3	G-protein alpha subunit
ESTAGB1WB000833	Sterile	PF03015.12	37.1	Male sterility protein
ESTAGB1WB000834	Far-17a_AIG1	PF04750.7	97.8	FAR-17a/AIG1-like protein
ESTAGB1WB000837	MMR_HSR1	PF01926.16	38.7	GTPase of unknown function
ESTAGB1WB000839	Ldh_1_C	PF02866.11	38.7	lactate/malate dehydrogenase, alpha/beta C-terminal domain
ESTAGB1WB000841	Tetraspannin	PF00335.13	41.6	Tetraspanin family
ESTAGB1WB000852	FSA_C	PF10479.2	170.4	Fragile site-associated protein C-terminus
ESTAGB1WB000853	OMPdecase	PF00215.17	51.2	Orotidine 5'-phosphate decarboxylase / HUMPS family
ESTAGB1WB000855	JmjC	PF02373.15	36.6	JmjC domain
ESTAGB1WB000855	zf-C5HC2	PF02928.9	30.3	C5HC2 zinc finger
ESTAGB1WB000856	TPR_1	PF00515.21	18.8	Tetratricopeptide repeat
ESTAGB1WB000856	TPR_2	PF07719.10	20.8	Tetratricopeptide repeat
ESTAGB1WB000860	DUF1620	PF07774.6	63.8	Protein of unknown function (DUF1620)
ESTAGB1WB000863	Hydrolase	PF00702.19	23.2	haloacid dehalogenase-like hydrolase
ESTAGB1WB000865	UBX	PF00789.13	37.9	UBX domain
ESTAGB1WB000867	OS-D	PF03392.6	41.6	Insect pheromone-binding family, A10/OS-D
ESTAGB1WB000878	DUF3351	PF11831.1	21	Domain of unknown function (DUF3351)
ESTAGB1WB000883	FmrO	PF07091.4	20.8	Ribosomal RNA methyltransferase (FmrO)
ESTAGB1WB000883	MTS	PF05175.7	22.2	Methyltransferase small domain
ESTAGB1WB000883	Methyltransf_11	PF08241.5	24.9	Methyltransferase domain
ESTAGB1WB000883	Methyltransf_12	PF08242.5	45	Methyltransferase domain
ESTAGB1WB000885	UCH	PF00443.22	29.2	Ubiquitin carboxyl-terminal hydrolase
ESTAGB1WB000886	UBA	PF00627.24	45	UBA/TS-N domain
ESTAGB1WB000887	zf-C2H2	PF00096.19	26.8	Zinc finger, C2H2 type
ESTAGB1WB000887	zf-C2H2_jaz	PF12171.1	14.8	Zinc-finger double-stranded RNA-binding
ESTAGB1WB000889	RNase_PH_C	PF03725.8	26.7	3' exoribonuclease family, domain 2
ESTAGB1WB000894	YEATS	PF03366.9	44.1	YEATS family
ESTAGB1WB000899	GAT	PF03127.7	43.8	GAT domain
ESTAGB1WB000906	OS-D	PF03392.6	34.7	Insect pheromone-binding family, A10/OS-D
ESTAGB1WB000913	OCIA	PF07051.4	24.4	Ovarian carcinoma immunoreactive antigen (OCIA)
ESTAGB1WB000915	Peptidase_M41	PF01434.11	212.8	Peptidase family M41
ESTAGB1WB000917	Sds3	PF08598.4	42.2	Sds3-like
ESTAGB1WB000922	SH2	PF00017.17	27.9	SH2 domain
ESTAGB1WB000922	STAT_bind	PF02864.8	37.9	STAT protein, DNA binding domain
ESTAGB1WB000923	TPK_catalytic	PF04263.9	91.9	Thiamin pyrophosphokinase, catalytic domain
ESTAGB1WB000926	zf-CCCH	PF00642.17	35.2	Zinc finger C-x8-C-x5-C-x3-H type (and similar)
ESTAGB1WB000930	zf-C2H2_jaz	PF12171.1	18.7	Zinc-finger double-stranded RNA-binding
ESTAGB1WB000932	BIR	PF00653.14	37.3	Inhibitor of Apoptosis domain
ESTAGB1WB000934	DUF298	PF03556.8	60.7	Domain of unknown function (DUF298)
ESTAGB1WB000935	tRNA-synt_2	PF00152.13	21.3	tRNA synthetases class II (D, K and N)
ESTAGB1WB000936	RAI16-like	PF10257.2	78.9	Retinoic acid induced 16-like protein
ESTAGB1WB000941	HA2	PF04408.16	54.2	Helicase associated domain (HA2)
ESTAGB1WB000944	TTL	PF03133.8	70.3	Tubulin-tyrosine ligase family
ESTAGB1WB000945	DUF2215	PF10225.2	59.6	Uncharacterized conserved protein (DUF2215)
ESTAGB1WB000947	SEP	PF08059.6	28.1	SEP domain
ESTAGB1WB000947	UBX	PF00789.13	41.1	UBX domain
ESTAGB1WB000950	NuA4	PF09340.3	94.1	Histone acetyltransferase subunit NuA4
ESTAGB1WB000953	DEAD	PF00270.22	55.6	DEAD/DEAH box helicase
ESTAGB1WB000954	Actin	PF00022.12	26.9	Actin
ESTAGB1WB000961	G_glu_transpept	PF01019.14	38.5	Gamma-glutamyltranspeptidase
ESTAGB1WB000963	Annexin	PF00191.13	30	Annexin
ESTAGB1WB000964	DUF2003	PF09404.3	28.3	Eukaryotic protein of unknown function (DUF2003)
ESTAGB1WB000971	ABC_tran	PF00005.20	54.7	ABC transporter
ESTAGB1WB000971	DUF1602	PF07673.7	22.7	Protein of unknown function (DUF1602)
ESTAGB1WB000980	Ins134_P3_kin	PF05770.4	37.9	Inositol 1, 3, 4-trisphosphate 5/6-kinase
ESTAGB1WB000983	Mito_carr	PF00153.20	31.7	Mitochondrial carrier protein
ESTAGB1WB000988	WH2	PF02205.13	23	WH2 motif
ESTAGB1WB000989	SAM_1	PF00536.23	50.6	SAM domain (Sterile alpha motif)
ESTAGB1WB000989	SAM_2	PF07647.10	37.3	SAM domain (Sterile alpha motif)
ESTAGB1WB000997	DUF1676	PF07898.6	32.5	Protein of unknown function (DUF1676)
ESTAGB1WB001000	Bromo_TP	PF07524.6	40.2	Bromodomain associated
ESTAGB1WB001001	WD40	PF00400.25	34.4	WD domain, G-beta repeat
ESTAGB1WB001006	Exo_endo_phos	PF03372.16	105	Endonuclease/Exonuclease/phosphatase family
ESTAGB1WB001018	An_peroxidase	PF03098.8	75.6	Animal haem peroxidase
ESTAGB1WB001026	Lung_7-TM_R	PF06814.6	42.8	Lung seven transmembrane receptor
ESTAGB1WB001029	RCC1	PF00415.11	37.1	Regulator of chromosome condensation (RCC1) repeat
ESTAGB1WB001031	Chitin_bind_4	PF00379.16	40.4	Insect cuticle protein
ESTAGB1WB001035	Calreticulin	PF00262.11	25	Calreticulin family
ESTAGB1WB001042	CIAPIN1	PF05093.6	86.1	Cytokine-induced anti-apoptosis inhibitor 1, Fe-S biogenesis
ESTAGB1WB001048	Rad17	PF03215.8	33.4	Rad17 cell cycle checkpoint protein
ESTAGB1WB001053	CBM_14	PF01607.17	30.6	Chitin binding Peritrophin-A domain
ESTAGB1WB001054	La	PF05383.10	68.8	La domain
ESTAGB1WB001058	Peptidase_M13	PF01431.14	49.7	Peptidase family M13
ESTAGB1WB001059	fn3	PF00041.14	36.6	Fibronectin type III domain
ESTAGB1WB001062	Cpn60_TCP1	PF00118.17	43.1	TCP-1/cpn60 chaperonin family
ESTAGB1WB001069	FMN_dh	PF01070.11	124.8	FMN-dependent dehydrogenase
ESTAGB1WB001083	Mito_carr	PF00153.20	81.6	Mitochondrial carrier protein
ESTAGB1WB001087	DUF2356	PF10189.2	68.9	Conserved protein (DUF2356)
ESTAGB1WB001088	DUF1115	PF06544.5	110.5	Protein of unknown function (DUF1115)
ESTAGB1WB001091	DUF608	PF04685.6	91.3	Protein of unknown function, DUF608
ESTAGB1WB001098	RTP801_C	PF07809.4	39.8	RTP801 C-terminal region
ESTAGB1WB001104	LIM	PF00412.15	36.8	LIM domain
ESTAGB1WB001106	TIR	PF01582.13	111.6	TIR domain
ESTAGB1WB001107	SPARC_Ca_bdg	PF10591.2	45.8	Secreted protein acidic and rich in cysteine Ca binding region
ESTAGB1WB001112	TRIC	PF05197.6	30.6	TRIC channel
ESTAGB1WB001114	DUF2365	PF10157.2	133.3	Uncharacterized conserved protein (DUF2365)
ESTAGB1WB001120	RRM_1	PF00076.15	21	RNA recognition motif. (a.k.a. RRM, RBD, or RNP domain)
ESTAGB1WB001124	zf-C2H2	PF00096.19	24.8	Zinc finger, C2H2 type
ESTAGB1WB001125	FMN_dh	PF01070.11	21.1	FMN-dependent dehydrogenase
ESTAGB1WB001125	IMPDH	PF00478.18	73.7	IMP dehydrogenase / GMP reductase domain
ESTAGB1WB001128	Zip	PF02535.15	106.8	ZIP Zinc transporter
ESTAGB1WB001138	YDG_SRA	PF02182.10	23	YDG/SRA domain
ESTAGB1WB001141	Cir_N	PF10197.2	30.8	N-terminal domain of CBF1 interacting co-repressor CIR
ESTAGB1WB001150	THAP	PF05485.5	39.7	THAP domain
ESTAGB1WB001152	SET	PF00856.21	24.2	SET domain
ESTAGB1WB001155	Methyltransf_5	PF01795.12	43	MraW methylase family
ESTAGB1WB001167	Adap_comp_sub	PF00928.14	92.3	Adaptor complexes medium subunit family
ESTAGB1WB001177	Serpin	PF00079.13	44.5	Serpin (serine protease inhibitor)
ESTAGB1WB001178	PRK	PF00485.11	114.4	Phosphoribulokinase / Uridine kinase family
ESTAGB1WB001183	Peptidase_M13	PF01431.14	36.4	Peptidase family M13
ESTAGB1WB001192	Ras	PF00071.15	24.1	Ras family
ESTAGB1WB001196	Ndc1_Nup	PF09531.3	26.6	Nucleoporin protein Ndc1-Nup
ESTAGB1WB001197	Esterase	PF00756.13	99.3	Putative esterase
ESTAGB1WB001199	THAP	PF05485.5	24.2	THAP domain
ESTAGB1WB001201	RNA_pol_Rpb7_N	PF03876.10	36.8	RNA polymerase Rpb7-like, N-terminal domain
ESTAGB1WB001201	S1	PF00575.16	23.3	S1 RNA binding domain
ESTAGB1WB001209	Scs3p	PF10261.2	55.8	Inositol phospholipid synthesis protein Scs3p
ESTAGB1WB001213	zf-C2H2	PF00096.19	25.6	Zinc finger, C2H2 type
ESTAGB1WB001213	zf-C2H2_jaz	PF12171.1	23.2	Zinc-finger double-stranded RNA-binding
ESTAGB1WB001216	GATA	PF00320.20	28.7	GATA zinc finger
ESTAGB1WB001217	efhand	PF00036.25	33.2	EF hand
ESTAGB1WB001222	Laminin_G_1	PF00054.16	32.4	Laminin G domain
ESTAGB1WB001222	Laminin_G_2	PF02210.17	52.7	Laminin G domain
ESTAGB1WB001224	Not3	PF04065.8	227.7	Not1 N-terminal domain, CCR4-Not complex component
ESTAGB1WB001228	Mesd	PF10185.2	65.3	Chaperone for wingless signalling and trafficking of LDL receptor
ESTAGB1WB001231	I-set	PF07679.9	22	Immunoglobulin I-set domain
ESTAGB1WB001231	ig	PF00047.18	14.5	Immunoglobulin domain
ESTAGB1WB001234	Nol1_Nop2_Fmu	PF01189.10	82.3	NOL1/NOP2/sun family
ESTAGB1WB001235	MIF4G_like_2	PF09090.4	107.2	MIF4G like
ESTAGB1WB001235	MIF4G_like	PF09088.4	34.6	MIF4G like
ESTAGB1WB001236	LACT	PF02450.8	54.6	Lecithin:cholesterol acyltransferase
ESTAGB1WB001237	DNA_methylase	PF00145.10	40	C-5 cytosine-specific DNA methylase
ESTAGB1WB001239	dsrm	PF00035.18	26.6	Double-stranded RNA binding motif
ESTAGB1WB001246	SNF2_N	PF00176.16	49	SNF2 family N-terminal domain
ESTAGB1WB001247	Carn_acyltransf	PF00755.13	177	Choline/Carnitine o-acyltransferase
ESTAGB1WB001248	MtN3_slv	PF03083.9	24.5	MtN3/saliva family
ESTAGB1WB001262	Lipase	PF00151.12	102.9	Lipase
ESTAGB1WB001264	Mob1_phocein	PF03637.10	125.5	Mob1/phocein family
ESTAGB1WB001273	Aldedh	PF00171.15	183.9	Aldehyde dehydrogenase family
ESTAGB1WB001279	zf-AD	PF07776.8	30.1	Zinc-finger associated domain (zf-AD)
ESTAGB1WB001282	FYVE	PF01363.14	33.7	FYVE zinc finger
ESTAGB1WB001287	Catalase-rel	PF06628.5	67.8	Catalase-related immune-responsive
ESTAGB1WB001287	Catalase	PF00199.12	106.7	Catalase
ESTAGB1WB001292	Acetyltransf_1	PF00583.17	31.6	Acetyltransferase (GNAT) family
ESTAGB1WB001298	Homeobox	PF00046.22	58.8	Homeobox domain
ESTAGB1WB001301	KH_1	PF00013.22	34.3	KH domain
ESTAGB1WB001312	Acyl-CoA_dh_1	PF00441.17	98.8	Acyl-CoA dehydrogenase, C-terminal domain
ESTAGB1WB001312	Acyl-CoA_dh_2	PF08028.4	38.4	Acyl-CoA dehydrogenase, C-terminal domain
ESTAGB1WB001329	FAD_binding_8	PF08022.5	26.5	FAD-binding domain
ESTAGB1WB001329	NAD_binding_6	PF08030.5	41.1	Ferric reductase NAD binding domain
ESTAGB1WB001330	MRG	PF05712.6	41	MRG
ESTAGB1WB001335	COG6	PF06419.4	63	Conserved oligomeric complex COG6
ESTAGB1WB001337	HSP70	PF00012.13	57.2	Hsp70 protein
ESTAGB1WB001337	NAD-GH	PF10712.2	22.6	NAD-specific glutamate dehydrogenase
ESTAGB1WB001338	HLH	PF00010.19	26.8	Helix-loop-helix DNA-binding domain
ESTAGB1WB001341	PEPCK	PF00821.11	39	Phosphoenolpyruvate carboxykinase
ESTAGB1WB001343	Trypsin	PF00089.19	27	Trypsin
ESTAGB1WB001344	FYVE	PF01363.14	26.6	FYVE zinc finger
ESTAGB1WB001347	Glyco_transf_54	PF04666.6	123	N-Acetylglucosaminyltransferase-IV (GnT-IV) conserved region
ESTAGB1WB001348	GMC_oxred_C	PF05199.6	94.3	GMC oxidoreductase
ESTAGB1WB001349	Chromo	PF00385.17	46	'chromo' (CHRromatin Organisation MOdifier) domain
ESTAGB1WB001362	NHL	PF01436.14	40.4	NHL repeat
ESTAGB1WB001367	Collagen	PF01391.11	33.6	Collagen triple helix repeat (20 copies)
ESTAGB1WB001372	ATP_Ca_trans_C	PF12424.1	63.9	Plasma membrane calcium transporter ATPase C terminal
ESTAGB1WB001374	PCI	PF01399.20	41.6	PCI domain
ESTAGB1WB001375	eRF1_2	PF03464.8	22.3	eRF1 domain 2
ESTAGB1WB001375	eRF1_3	PF03465.8	47.6	eRF1 domain 3
ESTAGB1WB001383	Sugar_tr	PF00083.17	22.1	Sugar (and other) transporter
ESTAGB1WB001391	Ank	PF00023.23	40.1	Ankyrin repeat
ESTAGB1WB001398	TGS	PF02824.14	24.3	TGS domain
ESTAGB1WB001404	Vinculin	PF01044.12	24	Vinculin family
ESTAGB1WB001406	DUF185	PF02636.10	108.1	Uncharacterized ACR, COG1565
ESTAGB1WB001407	Pkinase_C	PF00433.17	22.8	Protein kinase C terminal domain
ESTAGB1WB001412	Acyl-CoA_dh_1	PF00441.17	97.9	Acyl-CoA dehydrogenase, C-terminal domain
ESTAGB1WB001412	Acyl-CoA_dh_2	PF08028.4	39.2	Acyl-CoA dehydrogenase, C-terminal domain
ESTAGB1WB001414	RTP801_C	PF07809.4	26.5	RTP801 C-terminal region
ESTAGB1WB001417	SAM_1	PF00536.23	34.4	SAM domain (Sterile alpha motif)
ESTAGB1WB001417	SAM_2	PF07647.10	31.5	SAM domain (Sterile alpha motif)
ESTAGB1WB001424	RA	PF00788.16	31.5	Ras association (RalGDS/AF-6) domain
ESTAGB1WB001424	VPS9	PF02204.11	35.5	Vacuolar sorting protein 9 (VPS9) domain
ESTAGB1WB001426	Anticodon_1	PF08264.6	31.5	Anticodon-binding domain
ESTAGB1WB001427	Tmemb_161AB	PF10268.2	23.6	Predicted transmembrane protein 161AB
ESTAGB1WB001429	zf-RanBP	PF00641.11	23.6	Zn-finger in Ran binding protein and others
ESTAGB1WB001430	Skp1_POZ	PF03931.8	45.4	Skp1 family, tetramerisation domain
ESTAGB1WB001436	Peptidase_S28	PF05577.5	42	Serine carboxypeptidase S28
ESTAGB1WB001438	Ribosomal_S18	PF01084.13	41.6	Ribosomal protein S18
ESTAGB1WB001439	BTB	PF00651.24	26.2	BTB/POZ domain
ESTAGB1WB001449	Sterile	PF03015.12	38.2	Male sterility protein
ESTAGB1WB001452	WD40	PF00400.25	27.4	WD domain, G-beta repeat
ESTAGB1WB001454	RRM_1	PF00076.15	54.9	RNA recognition motif. (a.k.a. RRM, RBD, or RNP domain)
ESTAGB1WB001455	P53	PF00870.11	69.3	P53 DNA-binding domain
ESTAGB1WB001460	PDZ	PF00595.17	31	PDZ domain (Also known as DHR or GLGF)
ESTAGB1WB001462	EamA	PF00892.13	23.1	EamA-like transporter family
ESTAGB1WB001462	UAA	PF08449.4	97.1	UAA transporter family
ESTAGB1WB001468	3HCDH	PF00725.15	53.3	3-hydroxyacyl-CoA dehydrogenase, C-terminal domain
ESTAGB1WB001469	GMC_oxred_C	PF05199.6	23	GMC oxidoreductase
ESTAGB1WB001478	DS	PF01916.10	77.8	Deoxyhypusine synthase
ESTAGB1WB001488	Rtf2	PF04641.5	21.8	Replication termination factor 2
ESTAGB1WB001489	p450	PF00067.15	107.3	Cytochrome P450
ESTAGB1WB001490	Robl_LC7	PF03259.10	61.4	Roadblock/LC7 domain
ESTAGB1WB001491	Pro_isomerase	PF00160.14	33.2	Cyclophilin type peptidyl-prolyl cis-trans isomerase/CLD
ESTAGB1WB001496	MutS_V	PF00488.14	52.2	MutS domain V
ESTAGB1WB001500	BTB	PF00651.24	60.1	BTB/POZ domain
ESTAGB1WB001511	HCaRG	PF07258.7	27.2	HCaRG protein
ESTAGB1WB001513	p450	PF00067.15	113.2	Cytochrome P450
ESTAGB1WB001517	I-set	PF07679.9	32.8	Immunoglobulin I-set domain
ESTAGB1WB001518	Bud13	PF09736.2	36.9	Pre-mRNA-splicing factor of RES complex
ESTAGB1WB001519	Apyrase	PF06079.4	111.3	Apyrase
ESTAGB1WB001524	FAD_binding_1	PF00667.13	78.2	FAD binding domain
ESTAGB1WB001529	Miro	PF08477.6	38.9	Miro-like protein
ESTAGB1WB001529	Ras	PF00071.15	36	Ras family
ESTAGB1WB001544	DUF2362	PF10154.2	82.1	Uncharacterized conserved protein (DUF2362)
ESTAGB1WB001551	Pkinase	PF00069.18	40.4	Protein kinase domain
ESTAGB1WB001553	THAP	PF05485.5	26.3	THAP domain
ESTAGB1WB001554	Es2	PF09751.2	106.3	Nuclear protein Es2
ESTAGB1WB001556	DUF1605	PF07717.9	49.3	Domain of unknown function (DUF1605)
ESTAGB1WB001567	zf-C2H2	PF00096.19	14.6	Zinc finger, C2H2 type
ESTAGB1WB001569	BIR	PF00653.14	30.9	Inhibitor of Apoptosis domain
ESTAGB1WB001583	AIRS	PF00586.17	25.4	AIR synthase related protein, N-terminal domain
ESTAGB1WB001587	RNase_P_p30	PF01876.9	25.5	RNase P subunit p30
ESTAGB1WB001588	p450	PF00067.15	44.9	Cytochrome P450
ESTAGB1WB001597	Trypsin	PF00089.19	33.2	Trypsin
ESTAGB1WB001598	Ribosomal_S2	PF00318.13	25.9	Ribosomal protein S2
ESTAGB1WB001602	Sugar_tr	PF00083.17	78	Sugar (and other) transporter
ESTAGB1WB001607	RRM_1	PF00076.15	30.7	RNA recognition motif. (a.k.a. RRM, RBD, or RNP domain)
ESTAGB1WB001608	tRNA-synt_1c_C	PF03950.11	64.9	tRNA synthetases class I (E and Q), anti-codon binding domain
ESTAGB1WB001609	Not1	PF04054.8	84.5	CCR4-Not complex component, Not1
ESTAGB1WB001611	HATPase_c	PF02518.19	29.1	Histidine kinase-, DNA gyrase B-, and HSP90-like ATPase
ESTAGB1WB001626	RED_N	PF07808.6	66.3	RED-like protein N-terminal region
ESTAGB1WB001630	Peptidase_S9	PF00326.14	93.5	Prolyl oligopeptidase family
ESTAGB1WB001631	G-alpha	PF00503.13	37.8	G-protein alpha subunit
ESTAGB1WB001635	Tfb2	PF03849.7	167	Transcription factor Tfb2
ESTAGB1WB001636	APC2	PF08672.4	62.1	Anaphase promoting complex (APC) subunit 2
ESTAGB1WB001644	Ank	PF00023.23	24.4	Ankyrin repeat
ESTAGB1WB001648	polyprenyl_synt	PF00348.10	25.8	Polyprenyl synthetase
ESTAGB1WB001659	Actin	PF00022.12	34.1	Actin
ESTAGB1WB001663	RNA_bind	PF08675.4	60.2	RNA binding domain
ESTAGB1WB001665	FKBP_C	PF00254.21	83.9	FKBP-type peptidyl-prolyl cis-trans isomerase
ESTAGB1WB001667	Chitin_bind_4	PF00379.16	35.5	Insect cuticle protein
ESTAGB1WB001668	CBF	PF03914.10	25.7	CBF/Mak21 family
ESTAGB1WB001675	MIF4G	PF02854.12	40.3	MIF4G domain
ESTAGB1WB001681	IF-2B	PF01008.10	46.5	Initiation factor 2 subunit family
ESTAGB1WB001685	DHHA1	PF02272.12	33.8	DHHA1 domain
ESTAGB1WB001692	SWIRM	PF04433.10	37	SWIRM domain
ESTAGB1WB001698	Mo25	PF08569.4	86.7	Mo25-like
ESTAGB1WB001705	Flavokinase	PF01687.10	79.3	Riboflavin kinase
ESTAGB1WB001708	AAA	PF00004.22	31.7	ATPase family associated with various cellular activities (AAA)
ESTAGB1WB001718	PP1_inhibitor	PF05361.5	46.4	PKC-activated protein phosphatase-1 inhibitor
ESTAGB1WB001720	Acyl-CoA_dh_1	PF00441.17	78.4	Acyl-CoA dehydrogenase, C-terminal domain
ESTAGB1WB001720	Acyl-CoA_dh_2	PF08028.4	32	Acyl-CoA dehydrogenase, C-terminal domain
ESTAGB1WB001723	Glyco_hydro_20	PF00728.15	36.6	Glycosyl hydrolase family 20, catalytic domain
ESTAGB1WB001724	Cullin_Nedd8	PF10557.2	41	Cullin protein neddylation domain
ESTAGB1WB001728	tRNA-synt_1e	PF01406.12	179.3	tRNA synthetases class I (C) catalytic domain
ESTAGB1WB001737	TGT	PF01702.11	123.7	Queuine tRNA-ribosyltransferase
ESTAGB1WB001741	GATase	PF00117.21	23.6	Glutamine amidotransferase class-I
ESTAGB1WB001743	BolA	PF01722.11	98.3	BolA-like protein
ESTAGB1WB001745	Mito_carr	PF00153.20	22.9	Mitochondrial carrier protein
ESTAGB1WB001753	WD40	PF00400.25	12.4	WD domain, G-beta repeat
ESTAGB1WB001754	Ribosomal_L2_C	PF03947.11	72.9	Ribosomal Proteins L2, C-terminal domain
ESTAGB1WB001759	RPEL	PF02755.8	34.9	RPEL repeat
ESTAGB1WB001762	zf-C2H2	PF00096.19	21.2	Zinc finger, C2H2 type
ESTAGB1WB001766	MCM	PF00493.16	45.5	MCM2/3/5 family
ESTAGB1WB001777	HIG_1_N	PF04588.6	45.3	Hypoxia induced protein conserved region
ESTAGB1WB001780	SDF	PF00375.11	51.6	Sodium:dicarboxylate symporter family
ESTAGB1WB001786	Ras	PF00071.15	73.3	Ras family
ESTAGB1WB001794	FeoB_N	PF02421.11	22.9	Ferrous iron transport protein B
ESTAGB1WB001794	Miro	PF08477.6	33.2	Miro-like protein
ESTAGB1WB001794	Ras	PF00071.15	97.8	Ras family
ESTAGB1WB001795	SWIRM	PF04433.10	76.1	SWIRM domain
ESTAGB1WB001799	SH3_1	PF00018.21	22.8	SH3 domain
ESTAGB1WB001799	SH3_2	PF07653.10	26.4	Variant SH3 domain
ESTAGB1WB001802	Ribonuc_red_lgC	PF02867.8	69.8	Ribonucleotide reductase, barrel domain
ESTAGB1WB001807	Chromo	PF00385.17	53.6	'chromo' (CHRromatin Organisation MOdifier) domain
ESTAGB1WB001811	IPK	PF03770.9	29.9	Inositol polyphosphate kinase
ESTAGB1WB001812	WD40	PF00400.25	29.5	WD domain, G-beta repeat
ESTAGB1WB001813	RnaseH	PF00075.17	34.8	RNase H
ESTAGB1WB001819	TBC	PF00566.11	39.4	TBC domain
ESTAGB1WB001822	DUF706	PF05153.8	50.7	Family of unknown function (DUF706)
ESTAGB1WB001827	FYVE	PF01363.14	55	FYVE zinc finger
ESTAGB1WB001830	DcpS_C	PF11969.1	60.7	Scavenger mRNA decapping enzyme C-term binding
ESTAGB1WB001830	HIT	PF01230.16	40.5	HIT domain
ESTAGB1WB001831	zf-CCHC	PF00098.16	23.5	Zinc knuckle
ESTAGB1WB001834	GCN5L1	PF06320.6	43	GCN5-like protein 1 (GCN5L1)
ESTAGB1WB001842	WD40	PF00400.25	23.4	WD domain, G-beta repeat
ESTAGB1WB001846	DUF1731	PF08338.4	39.9	Domain of unknown function (DUF1731)
ESTAGB1WB001852	polyprenyl_synt	PF00348.10	61	Polyprenyl synthetase
ESTAGB1WB001853	Med10	PF09748.2	31.7	Transcription factor subunit Med10 of Mediator complex
ESTAGB1WB001856	WD40	PF00400.25	15.6	WD domain, G-beta repeat
ESTAGB1WB001864	MFS_1	PF07690.9	26.5	Major Facilitator Superfamily
ESTAGB1WB001872	HECT	PF00632.18	65.2	HECT-domain (ubiquitin-transferase)
ESTAGB1WB001874	DnaJ	PF00226.24	59.5	DnaJ domain
ESTAGB1WB001893	DUF2305	PF10230.2	134.8	Uncharacterised conserved protein (DUF2305)
ESTAGB1WB001897	ARID	PF01388.14	54.3	ARID/BRIGHT DNA binding domain
ESTAGB1WB001902	dNK	PF01712.12	37.8	Deoxynucleoside kinase
ESTAGB1WB001910	RNase_PH	PF01138.14	26.5	3' exoribonuclease family, domain 1
ESTAGB1WB001912	Glyco_hydro_1	PF00232.11	22	Glycosyl hydrolase family 1
ESTAGB1WB001917	TF_AP-2	PF03299.7	62.8	Transcription factor AP-2
ESTAGB1WB001920	CAP_GLY	PF01302.18	76.9	CAP-Gly domain
ESTAGB1WB001925	AhpC-TSA	PF00578.14	83.6	AhpC/TSA family
ESTAGB1WB001925	Redoxin	PF08534.3	36.3	Redoxin
ESTAGB1WB001931	dsrm	PF00035.18	26.1	Double-stranded RNA binding motif
ESTAGB1WB001935	7tm_2	PF00002.17	30.6	7 transmembrane receptor (Secretin family)
ESTAGB1WB001939	Glutaredoxin	PF00462.17	26.8	Glutaredoxin
ESTAGB1WB001940	Y_phosphatase	PF00102.20	26.5	Protein-tyrosine phosphatase
ESTAGB1WB001956	EFG_C	PF00679.17	66	Elongation factor G C-terminus
ESTAGB1WB001956	EFG_IV	PF03764.11	120.5	Elongation factor G, domain IV
ESTAGB1WB001956	GTP_EFTU_D2	PF03144.18	43.7	Elongation factor Tu domain 2
ESTAGB1WB001957	Ribosomal_L2_C	PF03947.11	137.4	Ribosomal Proteins L2, C-terminal domain
ESTAGB1WB001957	Ribosomal_L2	PF00181.16	68.3	Ribosomal Proteins L2, RNA binding domain
ESTAGB1WB001958	Mito_carr	PF00153.20	69	Mitochondrial carrier protein
ESTAGB1WB001959	KR	PF08659.3	23.6	KR domain
ESTAGB1WB001959	adh_short	PF00106.18	82.3	short chain dehydrogenase
ESTAGB1WB001960	Ribosomal_S4	PF00163.12	97.2	Ribosomal protein S4/S9 N-terminal domain
ESTAGB1WB001960	S4	PF01479.18	45.1	S4 domain
ESTAGB1WB001961	TRAP_alpha	PF03896.9	215	Translocon-associated protein (TRAP), alpha subunit
ESTAGB1WB001962	Misat_Myo_SegII	PF10644.2	23.6	Misato Segment II myosin-like domain
ESTAGB1WB001962	Tubulin_C	PF03953.10	171.7	Tubulin C-terminal domain
ESTAGB1WB001962	Tubulin	PF00091.18	235.6	Tubulin/FtsZ family, GTPase domain
ESTAGB1WB001964	Pro_isomerase	PF00160.14	150	Cyclophilin type peptidyl-prolyl cis-trans isomerase/CLD
ESTAGB1WB001965	Cyclin_C	PF02984.12	27.7	Cyclin, C-terminal domain
ESTAGB1WB001966	RRN3	PF05327.4	68.2	RNA polymerase I specific transcription initiation factor RRN3
ESTAGB1WB001967	Chitin_bind_4	PF00379.16	48.5	Insect cuticle protein
ESTAGB1WB001968	Cuticle_3	PF11018.1	22.9	Pupal cuticle protein C1
ESTAGB1WB001969	Ribosomal_S8e	PF01201.15	143.1	Ribosomal protein S8e
ESTAGB1WB001971	Gp_dh_C	PF02800.13	208.8	Glyceraldehyde 3-phosphate dehydrogenase, C-terminal domain
ESTAGB1WB001971	Gp_dh_N	PF00044.17	193.4	Glyceraldehyde 3-phosphate dehydrogenase, NAD binding domain
ESTAGB1WB001972	GTP_EFTU_D2	PF03144.18	59.1	Elongation factor Tu domain 2
ESTAGB1WB001972	GTP_EFTU_D3	PF03143.10	77.1	Elongation factor Tu C-terminal domain
ESTAGB1WB001972	GTP_EFTU	PF00009.20	148.7	Elongation factor Tu GTP binding domain
ESTAGB1WB001975	Ribosomal_L14e	PF01929.10	95.6	Ribosomal protein L14
ESTAGB1WB001976	Ribosomal_L15e	PF00827.10	25.9	Ribosomal L15
ESTAGB1WB001977	Ribosomal_S10	PF00338.15	94	Ribosomal protein S10p/S20e
ESTAGB1WB001978	PP2C	PF00481.14	40.2	Protein phosphatase 2C
ESTAGB1WB001979	DUF1676	PF07898.6	55.2	Protein of unknown function (DUF1676)
ESTAGB1WB001980	Proteasom_Rpn13	PF04683.6	101.3	Proteasome complex subunit Rpn13 ubiquitin receptor
ESTAGB1WB001980	efhand	PF00036.25	29.7	EF hand
ESTAGB1WB001981	1-cysPrx_C	PF10417.2	45.6	C-terminal domain of 1-Cys peroxiredoxin
ESTAGB1WB001981	AhpC-TSA	PF00578.14	107.2	AhpC/TSA family
ESTAGB1WB001981	Redoxin	PF08534.3	40.7	Redoxin
ESTAGB1WB001983	PA28_alpha	PF02251.11	32.2	Proteasome activator pa28 alpha subunit
ESTAGB1WB001983	PA28_beta	PF02252.11	43.6	Proteasome activator pa28 beta subunit
ESTAGB1WB001987	Innexin	PF00876.11	65.6	Innexin
ESTAGB1WB001988	Ribosomal_L36e	PF01158.11	134.3	Ribosomal protein L36e
ESTAGB1WB001989	COX7C	PF02935.9	61.1	Cytochrome c oxidase subunit VIIc
ESTAGB1WB001990	FA_desaturase	PF00487.17	47.7	Fatty acid desaturase
ESTAGB1WB001991	Arm	PF00514.16	13.6	Armadillo/beta-catenin-like repeat
ESTAGB1WB001994	Gal-bind_lectin	PF00337.15	40.5	Galactoside-binding lectin
ESTAGB1WB001997	Glyco_hydro_1	PF00232.11	38.2	Glycosyl hydrolase family 1
ESTAGB1WB002000	ELO	PF01151.11	69.6	GNS1/SUR4 family
ESTAGB1WB002003	NAD_binding_4	PF07993.5	21.9	Male sterility protein
ESTAGB1WB002004	SIR2	PF02146.10	11.1	Sir2 family
ESTAGB1WB002005	Ribosomal_60s	PF00428.12	82.9	60s Acidic ribosomal protein
ESTAGB1WB002013	PI3_PI4_kinase	PF00454.20	31.4	Phosphatidylinositol 3- and 4-kinase
ESTAGB1WB002014	CBF_beta	PF02312.10	34.7	Core binding factor beta subunit
ESTAGB1WB002017	COX6B	PF02297.10	53.5	Cytochrome oxidase c subunit VIb
ESTAGB1WB002018	GTP_EFTU	PF00009.20	114.8	Elongation factor Tu GTP binding domain
ESTAGB1WB002018	PAM2	PF07145.8	21.4	Ataxin-2 C-terminal region
ESTAGB1WB002019	Ldl_recept_a	PF00057.11	35.3	Low-density lipoprotein receptor domain class A
ESTAGB1WB002024	COesterase	PF00135.21	54.7	Carboxylesterase
ESTAGB1WB002027	Ribosomal_S12	PF00164.18	137.2	Ribosomal protein S12
ESTAGB1WB002032	efhand	PF00036.25	27.7	EF hand
ESTAGB1WB002037	Tmemb_14	PF03647.6	94.8	Transmembrane proteins 14C
ESTAGB1WB002041	GCV_H	PF01597.12	98.2	Glycine cleavage H-protein
ESTAGB1WB002044	RhoGAP	PF00620.20	73.9	RhoGAP domain
ESTAGB1WB002050	ATP12	PF07542.4	29.5	ATP12 chaperone protein
ESTAGB1WB002053	Ribosomal_L24e	PF01246.13	96.7	Ribosomal protein L24e
ESTAGB1WB002054	GMC_oxred_N	PF00732.12	111.6	GMC oxidoreductase
ESTAGB1WB002060	HATPase_c	PF02518.19	38.6	Histidine kinase-, DNA gyrase B-, and HSP90-like ATPase
ESTAGB1WB002060	HSP90	PF00183.11	798.4	Hsp90 protein
ESTAGB1WB002061	Alpha-amylase	PF00128.17	47.7	Alpha amylase, catalytic domain
ESTAGB1WB002062	Acyl-CoA_dh_1	PF00441.17	28.6	Acyl-CoA dehydrogenase, C-terminal domain
ESTAGB1WB002062	Acyl-CoA_dh_M	PF02770.12	29.5	Acyl-CoA dehydrogenase, middle domain
ESTAGB1WB002065	Cyto_heme_lyase	PF01265.10	46	Cytochrome c/c1 heme lyase
ESTAGB1WB002071	MFS_1	PF07690.9	18.2	Major Facilitator Superfamily
ESTAGB1WB002074	TBC	PF00566.11	34.3	TBC domain
ESTAGB1WB002078	Lectin_C	PF00059.14	32	Lectin C-type domain
ESTAGB1WB002080	PAP2	PF01569.14	28.3	PAP2 superfamily
ESTAGB1WB002082	Voltage_CLC	PF00654.13	74.9	Voltage gated chloride channel
ESTAGB1WB002083	Transketolase_N	PF00456.14	43	Transketolase, thiamine diphosphate binding domain
ESTAGB1WB002086	Peptidase_A22B	PF04258.6	132.5	Signal peptide peptidase
ESTAGB1WB002096	Proteasome	PF00227.19	26.3	Proteasome subunit
ESTAGB1WB002097	UQ_con	PF00179.19	157	Ubiquitin-conjugating enzyme
ESTAGB1WB002099	HLH	PF00010.19	34.5	Helix-loop-helix DNA-binding domain
ESTAGB1WB002099	PAS_3	PF08447.4	32.1	PAS fold
ESTAGB1WB002099	PAS	PF00989.17	24.6	PAS fold
ESTAGB1WB002104	DUF2052	PF09747.2	30.1	Coiled-coil domain containing protein (DUF2052)
ESTAGB1WB002105	Peptidase_M20	PF01546.21	36.2	Peptidase family M20/M25/M40
ESTAGB1WB002110	WD40	PF00400.25	37.5	WD domain, G-beta repeat
ESTAGB1WB002114	Kelch_1	PF01344.18	35.6	Kelch motif
ESTAGB1WB002114	Kelch_2	PF07646.8	18.2	Kelch motif
ESTAGB1WB002124	Ribosomal_L32e	PF01655.11	52.5	Ribosomal protein L32
ESTAGB1WB002125	Tetraspannin	PF00335.13	42.6	Tetraspanin family
ESTAGB1WB002131	MFAP1_C	PF06991.4	25.8	Micro-fibrillar-associated protein 1 C-terminus
ESTAGB1WB002139	TLE_N	PF03920.8	68.3	Groucho/TLE N-terminal Q-rich domain
ESTAGB1WB002140	zf-C2H2	PF00096.19	26.5	Zinc finger, C2H2 type
ESTAGB1WB002144	Ribosomal_L20	PF00453.11	41	Ribosomal protein L20
ESTAGB1WB002151	TH1	PF04858.6	160.9	TH1 protein
ESTAGB1WB002159	Pro_isomerase	PF00160.14	77.9	Cyclophilin type peptidyl-prolyl cis-trans isomerase/CLD
ESTAGB1WB002161	efhand	PF00036.25	26.2	EF hand
ESTAGB1WB002162	V-ATPase_H_C	PF11698.1	113.5	V-ATPase subunit H
ESTAGB1WB002162	V-ATPase_H_N	PF03224.7	27.9	V-ATPase subunit H
ESTAGB1WB002164	Cmyb_C	PF09316.3	52.9	C-myb, C-terminal
ESTAGB1WB002169	CN_hydrolase	PF00795.15	25.6	Carbon-nitrogen hydrolase
ESTAGB1WB002172	Abhydrolase_1	PF00561.13	28.4	alpha/beta hydrolase fold
ESTAGB1WB002174	eIF2A	PF08662.4	21.6	Eukaryotic translation initiation factor eIF2A
ESTAGB1WB002176	SAP	PF02037.20	33.8	SAP domain
ESTAGB1WB002179	FeoB_N	PF02421.11	36.2	Ferrous iron transport protein B
ESTAGB1WB002179	MMR_HSR1	PF01926.16	45.7	GTPase of unknown function
ESTAGB1WB002180	p450	PF00067.15	42.6	Cytochrome P450
ESTAGB1WB002181	NAP	PF00956.11	277.6	Nucleosome assembly protein (NAP)
ESTAGB1WB002184	AGTRAP	PF06396.4	69.4	Angiotensin II, type I receptor-associated protein (AGTRAP)
ESTAGB1WB002185	G_glu_transpept	PF01019.14	116.4	Gamma-glutamyltranspeptidase
ESTAGB1WB002189	Kringle	PF00051.11	34.6	Kringle domain
ESTAGB1WB002189	Ldl_recept_a	PF00057.11	39.8	Low-density lipoprotein receptor domain class A
ESTAGB1WB002189	PAN_1	PF00024.19	48.3	PAN domain
ESTAGB1WB002190	DUF1397	PF07165.4	72.5	Protein of unknown function (DUF1397)
ESTAGB1WB002191	Med27	PF11571.1	21.5	Mediator complex subunit 27
ESTAGB1WB002196	Metallophos	PF00149.21	25.6	Calcineurin-like phosphoesterase
ESTAGB1WB002197	LRR_1	PF00560.26	11.8	Leucine Rich Repeat
ESTAGB1WB002198	Not1	PF04054.8	91.1	CCR4-Not complex component, Not1
ESTAGB1WB002200	WD40	PF00400.25	27.3	WD domain, G-beta repeat
ESTAGB1WB002205	Nop	PF01798.11	30.6	Putative snoRNA binding domain
ESTAGB1WB002205	Prp31_C	PF09785.2	115.4	Prp31 C terminal domain
ESTAGB1WB002207	TFIIA_gamma_C	PF02751.7	73	Transcription initiation factor IIA, gamma subunit
ESTAGB1WB002219	DLIC	PF05783.4	55.6	Dynein light intermediate chain (DLIC)
ESTAGB1WB002228	Ceramidase_alk	PF04734.6	24.9	Neutral/alkaline non-lysosomal ceramidase
ESTAGB1WB002229	An_peroxidase	PF03098.8	70.8	Animal haem peroxidase
ESTAGB1WB002231	TPD52	PF04201.8	65.2	Tumour protein D52 family
ESTAGB1WB002244	Pterin_4a	PF01329.12	76.3	Pterin 4 alpha carbinolamine dehydratase
ESTAGB1WB002274	Histone	PF00125.17	107.4	Core histone H2A/H2B/H3/H4
ESTAGB1WB002275	Ribosomal_L18p	PF00861.15	118.5	Ribosomal L18p/L5e family
ESTAGB1WB002277	Histone	PF00125.17	77.1	Core histone H2A/H2B/H3/H4
ESTAGB1WB002278	EF-1_beta_acid	PF10587.2	47.8	Eukaryotic elongation factor 1 beta central acidic region
ESTAGB1WB002278	EF1_GNE	PF00736.12	104.6	EF-1 guanine nucleotide exchange domain
ESTAGB1WB002279	Chromo	PF00385.17	59.5	'chromo' (CHRromatin Organisation MOdifier) domain
ESTAGB1WB002279	Chromo_shadow	PF01393.12	84.2	Chromo shadow domain
ESTAGB1WB002280	Ribosomal_L13e	PF01294.11	280.8	Ribosomal protein L13e
ESTAGB1WB002282	Actin	PF00022.12	158.7	Actin
ESTAGB1WB002283	RRM_1	PF00076.15	55.3	RNA recognition motif. (a.k.a. RRM, RBD, or RNP domain)
ESTAGB1WB002286	PGAM	PF00300.15	46.8	Phosphoglycerate mutase family
ESTAGB1WB002292	Ribosomal_L18ae	PF01775.10	117.5	Ribosomal L18ae/LX protein domain
ESTAGB1WB002293	SMC_N	PF02463.12	41.5	RecF/RecN/SMC N terminal domain
ESTAGB1WB002299	KOW	PF00467.22	22.8	KOW motif
ESTAGB1WB002299	RS4NT	PF08071.5	74.6	RS4NT (NUC023) domain
ESTAGB1WB002299	Ribosomal_S4e	PF00900.13	113.3	Ribosomal family S4e
ESTAGB1WB002299	S4	PF01479.18	37.8	S4 domain
ESTAGB1WB002300	Ribosomal_S26e	PF01283.12	30.3	Ribosomal protein S26e
ESTAGB1WB002301	Zip	PF02535.15	28.1	ZIP Zinc transporter
ESTAGB1WB002302	PDGF	PF00341.10	37.9	Platelet-derived growth factor (PDGF)
ESTAGB1WB002303	Trehalase	PF01204.11	58.3	Trehalase
ESTAGB1WB002304	DAD	PF02109.9	92.8	DAD family
ESTAGB1WB002311	Bystin	PF05291.4	249.4	Bystin
ESTAGB1WB002320	Septin	PF00735.11	129.1	Septin
ESTAGB1WB002322	Ribonuc_2-5A	PF06479.5	44.3	Ribonuclease 2-5A
ESTAGB1WB002326	Ribosomal_L30_N	PF08079.5	64.4	Ribosomal L30 N-terminal domain
ESTAGB1WB002326	Ribosomal_L30	PF00327.13	26	Ribosomal protein L30p/L7e
ESTAGB1WB002327	Rad60-SLD	PF11976.1	67.5	Ubiquitin-2 like Rad60 SUMO-like
ESTAGB1WB002327	ubiquitin	PF00240.16	35.3	Ubiquitin family
ESTAGB1WB002329	AAA	PF00004.22	98.1	ATPase family associated with various cellular activities (AAA)
ESTAGB1WB002330	PHD	PF00628.22	39.1	PHD-finger
ESTAGB1WB002331	Rad60-SLD	PF11976.1	66.6	Ubiquitin-2 like Rad60 SUMO-like
ESTAGB1WB002331	Ribosomal_S27	PF01599.12	85.9	Ribosomal protein S27a
ESTAGB1WB002331	ubiquitin	PF00240.16	114.8	Ubiquitin family
ESTAGB1WB002333	Ank	PF00023.23	28.5	Ankyrin repeat
ESTAGB1WB002334	Ribosomal_S2	PF00318.13	76.6	Ribosomal protein S2
ESTAGB1WB002335	Autophagy_act_C	PF03987.8	47.4	Autophagocytosis associated protein, active-site domain
ESTAGB1WB002337	Ribosomal_S17e	PF00833.11	46.6	Ribosomal S17
ESTAGB1WB002338	Enolase_C	PF00113.15	287.2	Enolase, C-terminal TIM barrel domain
ESTAGB1WB002338	Enolase_N	PF03952.9	194.2	Enolase, N-terminal domain
ESTAGB1WB002338	MAAL_C	PF07476.4	22.1	Methylaspartate ammonia-lyase C-terminus
ESTAGB1WB002339	NDK	PF00334.12	165.9	Nucleoside diphosphate kinase
ESTAGB1WB002340	Peptidase_C1	PF00112.16	99.9	Papain family cysteine protease
ESTAGB1WB002343	Ribosomal_L22e	PF01776.10	35.5	Ribosomal L22e protein family
ESTAGB1WB002344	DEAD	PF00270.22	157.5	DEAD/DEAH box helicase
ESTAGB1WB002344	Helicase_C	PF00271.24	93.3	Helicase conserved C-terminal domain
ESTAGB1WB002347	ABC_tran	PF00005.20	49.2	ABC transporter
ESTAGB1WB002349	Actin	PF00022.12	155.5	Actin
ESTAGB1WB002350	GTP_EFTU_D2	PF03144.18	63	Elongation factor Tu domain 2
ESTAGB1WB002350	GTP_EFTU_D3	PF03143.10	115.6	Elongation factor Tu C-terminal domain
ESTAGB1WB002350	GTP_EFTU	PF00009.20	173.1	Elongation factor Tu GTP binding domain
ESTAGB1WB002354	FKBP_C	PF00254.21	76.7	FKBP-type peptidyl-prolyl cis-trans isomerase
ESTAGB1WB002357	Mito_carr	PF00153.20	73.3	Mitochondrial carrier protein
ESTAGB1WB002359	Rad60-SLD	PF11976.1	66.6	Ubiquitin-2 like Rad60 SUMO-like
ESTAGB1WB002359	Ribosomal_L40e	PF01020.10	104.4	Ribosomal L40e family
ESTAGB1WB002359	ubiquitin	PF00240.16	113.4	Ubiquitin family
ESTAGB1WB002360	HSP70	PF00012.13	180.8	Hsp70 protein
ESTAGB1WB002360	MreB_Mbl	PF06723.6	32.9	MreB/Mbl protein
ESTAGB1WB002360	NAD-GH	PF10712.2	172.8	NAD-specific glutamate dehydrogenase
ESTAGB1WB002362	COX3	PF00510.11	91.7	Cytochrome c oxidase subunit III
ESTAGB1WB002363	Ribonuc_L-PSP	PF01042.14	28	Endoribonuclease L-PSP
ESTAGB1WB002364	NOP5NT	PF08156.6	33.4	NOP5NT (NUC127) domain
ESTAGB1WB002364	NOSIC	PF08060.6	68.9	NOSIC (NUC001) domain
ESTAGB1WB002364	Nop	PF01798.11	174.2	Putative snoRNA binding domain
ESTAGB1WB002365	Chitin_bind_4	PF00379.16	48.5	Insect cuticle protein
ESTAGB1WB002369	Exo_endo_phos	PF03372.16	30.6	Endonuclease/Exonuclease/phosphatase family
ESTAGB1WB002372	I-set	PF07679.9	52.9	Immunoglobulin I-set domain
ESTAGB1WB002372	ig	PF00047.18	36.1	Immunoglobulin domain
ESTAGB1WB002373	DUF605	PF04652.9	66.5	Vta1 like
ESTAGB1WB002374	Methyltransf_16	PF10294.2	41.6	Putative methyltransferase
ESTAGB1WB002378	SNF2_N	PF00176.16	28	SNF2 family N-terminal domain
ESTAGB1WB002379	MFS_1	PF07690.9	27.8	Major Facilitator Superfamily
ESTAGB1WB002385	Snf7	PF03357.14	25.7	Snf7
ESTAGB1WB002390	Tropomyosin	PF00261.13	207.1	Tropomyosin
ESTAGB1WB002393	NOP5NT	PF08156.6	69.5	NOP5NT (NUC127) domain
ESTAGB1WB002393	NOSIC	PF08060.6	86.9	NOSIC (NUC001) domain
ESTAGB1WB002393	Nop	PF01798.11	189.9	Putative snoRNA binding domain
ESTAGB1WB002394	Chitin_bind_4	PF00379.16	50.3	Insect cuticle protein
ESTAGB1WB002395	Chitin_bind_4	PF00379.16	49.4	Insect cuticle protein
ESTAGB1WB002396	Chitin_bind_4	PF00379.16	48.3	Insect cuticle protein
ESTAGB1WB002398	HSP70	PF00012.13	188.4	Hsp70 protein
ESTAGB1WB002398	NAD-GH	PF10712.2	66.4	NAD-specific glutamate dehydrogenase
ESTAGB1WB002399	Chitin_bind_4	PF00379.16	52.9	Insect cuticle protein
ESTAGB1WB002400	Chitin_bind_4	PF00379.16	46.5	Insect cuticle protein
ESTAGB1WB002402	Actin	PF00022.12	74.1	Actin
ESTAGB1WB002403	Chitin_bind_4	PF00379.16	47.9	Insect cuticle protein
ESTAGB1WB002404	XPA_C	PF05181.5	26.2	XPA protein C-terminus
ESTAGB1WB002404	XPA_N	PF01286.11	43.4	XPA protein N-terminal
ESTAGB1WB002407	Helicase_C	PF00271.24	21.6	Helicase conserved C-terminal domain
ESTAGB1WB002413	OTU	PF02338.12	37.9	OTU-like cysteine protease
ESTAGB1WB002417	Chitin_bind_4	PF00379.16	48.8	Insect cuticle protein
ESTAGB1WB002419	Snf7	PF03357.14	21.3	Snf7
ESTAGB1WB002427	DUF605	PF04652.9	54.2	Vta1 like
ESTAGB1WB002428	Chitin_bind_4	PF00379.16	51.3	Insect cuticle protein
ESTAGB1WB002432	Chitin_bind_4	PF00379.16	47.9	Insect cuticle protein
ESTAGB1WB002434	JHBP	PF06585.4	217.1	Haemolymph juvenile hormone binding protein (JHBP)
ESTAGB1WB002435	AAA	PF00004.22	66.2	ATPase family associated with various cellular activities (AAA)
ESTAGB1WB002436	Ribosomal_S7e	PF01251.11	278.3	Ribosomal protein S7e
ESTAGB1WB002437	Skp1	PF01466.12	43.7	Skp1 family, dimerisation domain
ESTAGB1WB002439	Profilin	PF00235.12	125.9	Profilin
ESTAGB1WB002440	Profilin	PF00235.12	124.1	Profilin
ESTAGB1WB002442	Ribosomal_S5	PF00333.13	98.9	Ribosomal protein S5, N-terminal domain
ESTAGB1WB002445	DEAD	PF00270.22	87.7	DEAD/DEAH box helicase
ESTAGB1WB002446	DEAD	PF00270.22	44.7	DEAD/DEAH box helicase
ESTAGB1WB002450	efhand	PF00036.25	27.6	EF hand
ESTAGB1WB002452	UFD1	PF03152.7	48.5	Ubiquitin fusion degradation protein UFD1
ESTAGB1WB002453	Ribosomal_L19e	PF01280.13	136.5	Ribosomal protein L19e
ESTAGB1WB002454	Ribosomal_L3	PF00297.15	101.4	Ribosomal protein L3
ESTAGB1WB002455	RRM_1	PF00076.15	53.5	RNA recognition motif. (a.k.a. RRM, RBD, or RNP domain)
ESTAGB1WB002456	SUI1	PF01253.15	98	Translation initiation factor SUI1
ESTAGB1WB002457	ELO	PF01151.11	72.6	GNS1/SUR4 family
ESTAGB1WB002462	Chitin_bind_4	PF00379.16	45.1	Insect cuticle protein
ESTAGB1WB002463	Ribosomal_S3Ae	PF01015.11	269.7	Ribosomal S3Ae family
ESTAGB1WB002465	E1_dh	PF00676.13	74	Dehydrogenase E1 component
ESTAGB1WB002472	DDA1	PF10172.2	51.6	Det1 complexing ubiquitin ligase
ESTAGB1WB002473	Chitin_bind_4	PF00379.16	44.1	Insect cuticle protein
ESTAGB1WB002478	MSC	PF09402.3	35	Man1-Src1p-C-terminal domain
ESTAGB1WB002479	MSC	PF09402.3	43.5	Man1-Src1p-C-terminal domain
ESTAGB1WB002483	COX5B	PF01215.12	31.8	Cytochrome c oxidase subunit Vb
ESTAGB1WB002485	Iso_dh	PF00180.13	278.8	Isocitrate/isopropylmalate dehydrogenase
ESTAGB1WB002486	Iso_dh	PF00180.13	124.3	Isocitrate/isopropylmalate dehydrogenase
ESTAGB1WB002487	Ribosomal_S11	PF00411.12	95.3	Ribosomal protein S11
ESTAGB1WB002492	RRM_1	PF00076.15	59.8	RNA recognition motif. (a.k.a. RRM, RBD, or RNP domain)
ESTAGB1WB002492	eIF3g	PF12353.1	127.3	Eukaryotic translation initiation factor 3 subunit G
ESTAGB1WB002496	NAD_binding_4	PF07993.5	22.9	Male sterility protein
ESTAGB1WB002496	Sterile	PF03015.12	66	Male sterility protein
ESTAGB1WB002498	eIF3_N	PF09440.3	125.1	eIF3 subunit 6 N terminal domain
ESTAGB1WB002516	LSM	PF01423.15	57.2	LSM domain
ESTAGB1WB002520	PBP	PF01161.13	44.1	Phosphatidylethanolamine-binding protein
ESTAGB1WB002526	Ras	PF00071.15	58	Ras family
ESTAGB1WB002530	Iso_dh	PF00180.13	60.5	Isocitrate/isopropylmalate dehydrogenase
ESTAGB1WB002532	eIF-1a	PF01176.12	92.7	Translation initiation factor 1A / IF-1
ESTAGB1WB002540	AAA	PF00004.22	46.7	ATPase family associated with various cellular activities (AAA)
ESTAGB1WB002548	Eclosion	PF04736.5	91.7	Eclosion hormone
ESTAGB1WB002560	HSP70	PF00012.13	329.2	Hsp70 protein
ESTAGB1WB002560	NAD-GH	PF10712.2	83.3	NAD-specific glutamate dehydrogenase
ESTAGB1WB002563	BTB	PF00651.24	42.4	BTB/POZ domain
ESTAGB1WB002564	BTB	PF00651.24	89.1	BTB/POZ domain
ESTAGB1WB002575	Tropomyosin	PF00261.13	234.6	Tropomyosin
ESTAGB1WB002579	Ribosomal_L14	PF00238.12	38.2	Ribosomal protein L14p/L23e
ESTAGB1WB002581	PEPCK	PF00821.11	72.5	Phosphoenolpyruvate carboxykinase
ESTAGB1WB002583	XRN_N	PF03159.11	165	XRN 5'-3' exonuclease N-terminus
ESTAGB1WB002584	YDG_SRA	PF02182.10	36.2	YDG/SRA domain
ESTAGB1WB002585	YDG_SRA	PF02182.10	90.6	YDG/SRA domain
ESTAGB1WB002586	ATP-grasp_2	PF08442.3	104.2	ATP-grasp domain
ESTAGB1WB002593	DUF316	PF03761.8	24.2	Domain of unknown function (DUF316)
ESTAGB1WB002593	Trypsin	PF00089.19	41.7	Trypsin
ESTAGB1WB002601	zf-C2H2	PF00096.19	21.5	Zinc finger, C2H2 type
ESTAGB1WB002602	zf-C2H2	PF00096.19	23.2	Zinc finger, C2H2 type
ESTAGB1WB002602	zf-C2H2_jaz	PF12171.1	11.4	Zinc-finger double-stranded RNA-binding
ESTAGB1WB002603	NADHdh	PF00146.14	23.6	NADH dehydrogenase
ESTAGB1WB002605	Myelin_PLP	PF01275.12	27.7	Myelin proteolipid protein (PLP or lipophilin)
ESTAGB1WB002609	C1_1	PF00130.15	25.2	Phorbol esters/diacylglycerol binding domain (C1 domain)
ESTAGB1WB002623	Hemopexin	PF00045.12	34.2	Hemopexin
ESTAGB1WB002624	Helicase_C	PF00271.24	29.1	Helicase conserved C-terminal domain
ESTAGB1WB002628	TRIC	PF05197.6	35.4	TRIC channel
ESTAGB1WB002634	WD40	PF00400.25	29.7	WD domain, G-beta repeat
ESTAGB1WB002643	Nicastrin	PF05450.8	29.7	Nicastrin
ESTAGB1WB002653	GAT	PF03127.7	61.7	GAT domain
ESTAGB1WB002663	2OG-FeII_Oxy	PF03171.13	22.6	2OG-Fe(II) oxygenase superfamily
ESTAGB1WB002664	Mito_carr	PF00153.20	28.5	Mitochondrial carrier protein
ESTAGB1WB002666	DUF1676	PF07898.6	33.9	Protein of unknown function (DUF1676)
ESTAGB1WB002669	Exo_endo_phos	PF03372.16	42.3	Endonuclease/Exonuclease/phosphatase family
ESTAGB1WB002670	Chitin_bind_4	PF00379.16	40.4	Insect cuticle protein
ESTAGB1WB002682	EFG_C	PF00679.17	56.8	Elongation factor G C-terminus
ESTAGB1WB002686	SET	PF00856.21	37.9	SET domain
ESTAGB1WB002689	Peptidase_M13	PF01431.14	22.6	Peptidase family M13
ESTAGB1WB002693	GATA	PF00320.20	29.8	GATA zinc finger
ESTAGB1WB002694	zf-C2H2	PF00096.19	14.9	Zinc finger, C2H2 type
ESTAGB1WB002695	Nol1_Nop2_Fmu	PF01189.10	27.3	NOL1/NOP2/sun family
ESTAGB1WB002698	Mob1_phocein	PF03637.10	25	Mob1/phocein family
ESTAGB1WB002699	Homeobox	PF00046.22	51.6	Homeobox domain
ESTAGB1WB002702	Chromo	PF00385.17	56.3	'chromo' (CHRromatin Organisation MOdifier) domain
ESTAGB1WB002711	Pkinase_C	PF00433.17	47.7	Protein kinase C terminal domain
ESTAGB1WB002712	RTP801_C	PF07809.4	27.5	RTP801 C-terminal region
ESTAGB1WB002719	p450	PF00067.15	42.3	Cytochrome P450
ESTAGB1WB002724	DUF2362	PF10154.2	123.3	Uncharacterized conserved protein (DUF2362)
ESTAGB1WB002729	Med31	PF05669.5	75.4	SOH1
ESTAGB1WB002730	Sugar_tr	PF00083.17	37.2	Sugar (and other) transporter
ESTAGB1WB002738	RNA_bind	PF08675.4	69	RNA binding domain
ESTAGB1WB002740	Chitin_bind_4	PF00379.16	55.5	Insect cuticle protein
ESTAGB1WB002744	PP1_inhibitor	PF05361.5	52.2	PKC-activated protein phosphatase-1 inhibitor
ESTAGB1WB002746	Glyco_hydro_20	PF00728.15	24.3	Glycosyl hydrolase family 20, catalytic domain
ESTAGB1WB002750	Ras	PF00071.15	21.9	Ras family
ESTAGB1WB002763	Ribosomal_L2_C	PF03947.11	89.5	Ribosomal Proteins L2, C-terminal domain
ESTAGB1WB002765	Mito_carr	PF00153.20	43.2	Mitochondrial carrier protein
ESTAGB1WB002766	adh_short	PF00106.18	25.6	short chain dehydrogenase
ESTAGB1WB002768	Tubulin_C	PF03953.10	169	Tubulin C-terminal domain
ESTAGB1WB002769	Tubulin_C	PF03953.10	79.7	Tubulin C-terminal domain
ESTAGB1WB002773	Pro_isomerase	PF00160.14	158.9	Cyclophilin type peptidyl-prolyl cis-trans isomerase/CLD
ESTAGB1WB002774	Pro_isomerase	PF00160.14	160.9	Cyclophilin type peptidyl-prolyl cis-trans isomerase/CLD
ESTAGB1WB002776	Cyclin_C	PF02984.12	28.3	Cyclin, C-terminal domain
ESTAGB1WB002777	RRN3	PF05327.4	59.2	RNA polymerase I specific transcription initiation factor RRN3
ESTAGB1WB002779	Chitin_bind_4	PF00379.16	49.7	Insect cuticle protein
ESTAGB1WB002781	Chitin_bind_4	PF00379.16	50.1	Insect cuticle protein
ESTAGB1WB002782	Chitin_bind_4	PF00379.16	49	Insect cuticle protein
ESTAGB1WB002783	Ribosomal_S8e	PF01201.15	130.1	Ribosomal protein S8e
ESTAGB1WB002792	Ribosomal_L15e	PF00827.10	309.7	Ribosomal L15
ESTAGB1WB002796	PP2C	PF00481.14	86.7	Protein phosphatase 2C
ESTAGB1WB002798	Proteasom_Rpn13	PF04683.6	101.5	Proteasome complex subunit Rpn13 ubiquitin receptor
ESTAGB1WB002798	efhand	PF00036.25	29.6	EF hand
ESTAGB1WB002799	efhand	PF00036.25	30.8	EF hand
ESTAGB1WB002800	efhand	PF00036.25	21.6	EF hand
ESTAGB1WB002801	1-cysPrx_C	PF10417.2	46.7	C-terminal domain of 1-Cys peroxiredoxin
ESTAGB1WB002801	AhpC-TSA	PF00578.14	129.2	AhpC/TSA family
ESTAGB1WB002801	Redoxin	PF08534.3	53.4	Redoxin
ESTAGB1WB002802	1-cysPrx_C	PF10417.2	49.2	C-terminal domain of 1-Cys peroxiredoxin
ESTAGB1WB002802	AhpC-TSA	PF00578.14	29.7	AhpC/TSA family
ESTAGB1WB002803	1-cysPrx_C	PF10417.2	45.6	C-terminal domain of 1-Cys peroxiredoxin
ESTAGB1WB002803	AhpC-TSA	PF00578.14	105.8	AhpC/TSA family
ESTAGB1WB002803	Redoxin	PF08534.3	39.2	Redoxin
ESTAGB1WB002811	RNA_pol_Rpb1_R	PF05001.6	10	RNA polymerase Rpb1 C-terminal repeat
ESTAGB1WB002812	RNA_pol_Rpb1_R	PF05001.6	15.8	RNA polymerase Rpb1 C-terminal repeat
ESTAGB1WB002814	Ribosomal_L36e	PF01158.11	26	Ribosomal protein L36e
ESTAGB1WB002815	COX7C	PF02935.9	62.2	Cytochrome c oxidase subunit VIIc
ESTAGB1WB002816	COX7C	PF02935.9	62.5	Cytochrome c oxidase subunit VIIc
ESTAGB1WB002817	FA_desaturase	PF00487.17	24.9	Fatty acid desaturase
ESTAGB1WB002819	Arm	PF00514.16	13.9	Armadillo/beta-catenin-like repeat
ESTAGB1WB002822	ELO	PF01151.11	35	GNS1/SUR4 family
ESTAGB1WB002823	ELO	PF01151.11	38.9	GNS1/SUR4 family
ESTAGB1WB002825	Gal-bind_lectin	PF00337.15	40.7	Galactoside-binding lectin
ESTAGB1WB002834	ELO	PF01151.11	77.9	GNS1/SUR4 family
ESTAGB1WB002835	ELO	PF01151.11	22.3	GNS1/SUR4 family
ESTAGB1WB002845	Tmemb_14	PF03647.6	23.6	Transmembrane proteins 14C
ESTAGB1WB002855	Alpha-amylase	PF00128.17	47	Alpha amylase, catalytic domain
ESTAGB1WB002856	Alpha-amylase	PF00128.17	43	Alpha amylase, catalytic domain
ESTAGB1WB002871	Peptidase_M20	PF01546.21	66.2	Peptidase family M20/M25/M40
ESTAGB1WB002873	Ribosomal_S17	PF00366.13	27.1	Ribosomal protein S17
ESTAGB1WB002880	Tetraspannin	PF00335.13	29.9	Tetraspanin family
ESTAGB1WB002881	Tetraspannin	PF00335.13	36.2	Tetraspanin family
ESTAGB1WB002890	Ribosomal_L20	PF00453.11	26.8	Ribosomal protein L20
ESTAGB1WB002892	Pro_isomerase	PF00160.14	83.8	Cyclophilin type peptidyl-prolyl cis-trans isomerase/CLD
ESTAGB1WB002897	CN_hydrolase	PF00795.15	26.2	Carbon-nitrogen hydrolase
ESTAGB1WB002900	SAP	PF02037.20	35.6	SAP domain
ESTAGB1WB002903	FeoB_N	PF02421.11	38.9	Ferrous iron transport protein B
ESTAGB1WB002903	MMR_HSR1	PF01926.16	46.7	GTPase of unknown function
ESTAGB1WB002904	FeoB_N	PF02421.11	37.7	Ferrous iron transport protein B
ESTAGB1WB002904	MMR_HSR1	PF01926.16	47.5	GTPase of unknown function
ESTAGB1WB002905	p450	PF00067.15	113.1	Cytochrome P450
ESTAGB1WB002906	p450	PF00067.15	50.8	Cytochrome P450
ESTAGB1WB002907	p450	PF00067.15	100.2	Cytochrome P450
ESTAGB1WB002910	AGTRAP	PF06396.4	23.8	Angiotensin II, type I receptor-associated protein (AGTRAP)
ESTAGB1WB002911	G_glu_transpept	PF01019.14	143.1	Gamma-glutamyltranspeptidase
ESTAGB1WB002915	Not1	PF04054.8	214.4	CCR4-Not complex component, Not1
ESTAGB1WB002925	DLIC	PF05783.4	56.5	Dynein light intermediate chain (DLIC)
ESTAGB1WB002929	Ceramidase_alk	PF04734.6	97.8	Neutral/alkaline non-lysosomal ceramidase
ESTAGB1WB002930	TPD52	PF04201.8	63.3	Tumour protein D52 family
ESTAGB1WB002931	TPD52	PF04201.8	30.3	Tumour protein D52 family
ESTAGB1WB002941	Histone	PF00125.17	109.1	Core histone H2A/H2B/H3/H4
ESTAGB1WB002942	Histone	PF00125.17	46.9	Core histone H2A/H2B/H3/H4
ESTAGB1WB002943	Histone	PF00125.17	70.1	Core histone H2A/H2B/H3/H4
ESTAGB1WB002950	EF-1_beta_acid	PF10587.2	48.1	Eukaryotic elongation factor 1 beta central acidic region
ESTAGB1WB002950	EF1_GNE	PF00736.12	119.3	EF-1 guanine nucleotide exchange domain
ESTAGB1WB002950	GST_C	PF00043.18	22	Glutathione S-transferase, C-terminal domain
ESTAGB1WB002951	EF-1_beta_acid	PF10587.2	43.8	Eukaryotic elongation factor 1 beta central acidic region
ESTAGB1WB002951	EF1_GNE	PF00736.12	111.9	EF-1 guanine nucleotide exchange domain
ESTAGB1WB002953	EF1_GNE	PF00736.12	107.3	EF-1 guanine nucleotide exchange domain
ESTAGB1WB002955	Chromo_shadow	PF01393.12	42	Chromo shadow domain
ESTAGB1WB002962	Actin	PF00022.12	141.4	Actin
ESTAGB1WB002963	RRM_1	PF00076.15	65.4	RNA recognition motif. (a.k.a. RRM, RBD, or RNP domain)
ESTAGB1WB002963	zf-CCHC	PF00098.16	23.1	Zinc knuckle
ESTAGB1WB002964	RRM_1	PF00076.15	58.8	RNA recognition motif. (a.k.a. RRM, RBD, or RNP domain)
ESTAGB1WB002965	RRM_1	PF00076.15	61.8	RNA recognition motif. (a.k.a. RRM, RBD, or RNP domain)
ESTAGB1WB002974	Ribosomal_L18ae	PF01775.10	54.4	Ribosomal L18ae/LX protein domain
ESTAGB1WB002975	SMC_N	PF02463.12	43.9	RecF/RecN/SMC N terminal domain
ESTAGB1WB002989	Trypsin	PF00089.19	31.2	Trypsin
ESTAGB1WB002992	Bystin	PF05291.4	42.9	Bystin
ESTAGB1WB002997	DUF258	PF03193.9	22.5	Protein of unknown function, DUF258
ESTAGB1WB002997	Septin	PF00735.11	53	Septin
ESTAGB1WB003009	Rad60-SLD	PF11976.1	50.3	Ubiquitin-2 like Rad60 SUMO-like
ESTAGB1WB003009	ubiquitin	PF00240.16	27	Ubiquitin family
ESTAGB1WB003018	PHD	PF00628.22	40.7	PHD-finger
ESTAGB1WB003019	PHD	PF00628.22	27.7	PHD-finger
ESTAGB1WB003023	Rad60-SLD	PF11976.1	66.9	Ubiquitin-2 like Rad60 SUMO-like
ESTAGB1WB003023	Ribosomal_S27	PF01599.12	85.9	Ribosomal protein S27a
ESTAGB1WB003023	ubiquitin	PF00240.16	113.8	Ubiquitin family
ESTAGB1WB003024	Rad60-SLD	PF11976.1	54.2	Ubiquitin-2 like Rad60 SUMO-like
ESTAGB1WB003024	ubiquitin	PF00240.16	93.2	Ubiquitin family
ESTAGB1WB003025	Rad60-SLD	PF11976.1	48.8	Ubiquitin-2 like Rad60 SUMO-like
ESTAGB1WB003025	ubiquitin	PF00240.16	98.5	Ubiquitin family
ESTAGB1WB003030	Autophagy_Cterm	PF10381.2	56.7	Autophagocytosis associated protein C-terminal
ESTAGB1WB003030	Autophagy_act_C	PF03987.8	27.4	Autophagocytosis associated protein, active-site domain
ESTAGB1WB003031	Autophagy_act_C	PF03987.8	49	Autophagocytosis associated protein, active-site domain
ESTAGB1WB003034	Ribosomal_S17e	PF00833.11	24.3	Ribosomal S17
ESTAGB1WB003035	Ribosomal_S17e	PF00833.11	58.1	Ribosomal S17
ESTAGB1WB003036	Enolase_C	PF00113.15	62.5	Enolase, C-terminal TIM barrel domain
ESTAGB1WB003038	NDK	PF00334.12	182.8	Nucleoside diphosphate kinase
ESTAGB1WB003040	Peptidase_C1	PF00112.16	104.6	Papain family cysteine protease
ESTAGB1WB003041	Peptidase_C1	PF00112.16	103.6	Papain family cysteine protease
ESTAGB1WB003042	Peptidase_C1	PF00112.16	103.8	Papain family cysteine protease
ESTAGB1WB003043	Peptidase_C1	PF00112.16	80.8	Papain family cysteine protease
ESTAGB1WB003049	DEAD	PF00270.22	62	DEAD/DEAH box helicase
ESTAGB1WB003049	Helicase_C	PF00271.24	79.6	Helicase conserved C-terminal domain
ESTAGB1WB003051	Helicase_C	PF00271.24	96.9	Helicase conserved C-terminal domain
ESTAGB1WB003052	Helicase_C	PF00271.24	35.3	Helicase conserved C-terminal domain
ESTAGB1WB003054	DEAD	PF00270.22	158.3	DEAD/DEAH box helicase
ESTAGB1WB003054	Helicase_C	PF00271.24	93.9	Helicase conserved C-terminal domain
ESTAGB1WB003055	Aldo_ket_red	PF00248.14	41.1	Aldo/keto reductase family
ESTAGB1WB003062	ABC_tran	PF00005.20	37.4	ABC transporter
ESTAGB1WB003064	ABC_tran	PF00005.20	33.5	ABC transporter
ESTAGB1WB003065	ABC_tran	PF00005.20	33.4	ABC transporter
ESTAGB1WB003069	Actin	PF00022.12	142.8	Actin
ESTAGB1WB003070	Actin	PF00022.12	534.7	Actin
ESTAGB1WB003072	Actin	PF00022.12	165.2	Actin
ESTAGB1WB003073	Actin	PF00022.12	164.9	Actin
ESTAGB1WB003074	Actin	PF00022.12	66.5	Actin
ESTAGB1WB003098	Aa_trans	PF01490.11	33.5	Transmembrane amino acid transporter protein
ESTAGB1WB003099	LRR_1	PF00560.26	14	Leucine Rich Repeat
ESTAGB1WB003111	Mito_carr	PF00153.20	86	Mitochondrial carrier protein
ESTAGB1WB003120	Rad60-SLD	PF11976.1	66.7	Ubiquitin-2 like Rad60 SUMO-like
ESTAGB1WB003120	Ribosomal_S27	PF01599.12	86.4	Ribosomal protein S27a
ESTAGB1WB003120	ubiquitin	PF00240.16	113.5	Ubiquitin family
ESTAGB1WB003121	Rad60-SLD	PF11976.1	68.6	Ubiquitin-2 like Rad60 SUMO-like
ESTAGB1WB003121	Ribosomal_L40e	PF01020.10	104.4	Ribosomal L40e family
ESTAGB1WB003121	ubiquitin	PF00240.16	116.5	Ubiquitin family
ESTAGB1WB003122	ubiquitin	PF00240.16	26.6	Ubiquitin family
ESTAGB1WB003123	ubiquitin	PF00240.16	27.8	Ubiquitin family
ESTAGB1WB003128	HSP70	PF00012.13	206.3	Hsp70 protein
ESTAGB1WB003128	NAD-GH	PF10712.2	51.6	NAD-specific glutamate dehydrogenase
ESTAGB1WB003249	Cytochrom_B_C	PF00032.10	37.7	Cytochrome b(C-terminal)/b6/petD
ESTAGB1WB003319	PAM2	PF07145.8	20.2	Ataxin-2 C-terminal region
ESTAGB1WB003325	Laps	PF10169.2	43.4	Learning-associated protein
ESTAGB1WB003327	Ribosomal_L7Ae	PF01248.19	82	Ribosomal protein L7Ae/L30e/S12e/Gadd45 family
ESTAGB1WB003328	NIF	PF03031.11	40.5	NLI interacting factor-like phosphatase
ESTAGB1WB003332	OST3_OST6	PF04756.6	112.6	OST3 / OST6 family
ESTAGB1WB003336	Ribosomal_S15	PF00312.15	54.1	Ribosomal protein S15
ESTAGB1WB003337	MIF	PF01187.11	91	Macrophage migration inhibitory factor (MIF)
ESTAGB1WB003342	Helicase_C	PF00271.24	34.1	Helicase conserved C-terminal domain
ESTAGB1WB003345	Cytochrom_C1	PF02167.8	267.5	Cytochrome C1 family
ESTAGB1WB003347	Glycolytic	PF00274.12	577.6	Fructose-bisphosphate aldolase class-I
ESTAGB1WB003354	IFRD_C	PF04836.5	58.5	Interferon-related protein conserved region
ESTAGB1WB003354	IFRD	PF05004.6	72.8	Interferon-related developmental regulator (IFRD)
ESTAGB1WB003356	Vps55	PF04133.7	116.2	Vacuolar protein sorting 55
ESTAGB1WB003358	Ribosomal_L6e	PF01159.12	113.6	Ribosomal protein L6e
ESTAGB1WB003359	zf-CCHC	PF00098.16	25.1	Zinc knuckle
ESTAGB1WB003366	Chitin_bind_4	PF00379.16	37.9	Insect cuticle protein
ESTAGB1WB003374	Laminin_II	PF06009.5	21.9	Laminin Domain II
ESTAGB1WB003374	Tropomyosin	PF00261.13	70.2	Tropomyosin
ESTAGB1WB003378	Inhibitor_I29	PF08246.5	35.2	Cathepsin propeptide inhibitor domain (I29)
ESTAGB1WB003378	Peptidase_C1_2	PF03051.8	14.5	Peptidase C1-like family
ESTAGB1WB003378	Peptidase_C1	PF00112.16	278.9	Papain family cysteine protease
ESTAGB1WB003384	COQ9	PF08511.4	86.9	COQ9
ESTAGB1WB003388	CDC45	PF02724.7	33.2	CDC45-like protein
ESTAGB1WB003392	UDPGP	PF01704.11	15.8	UTP--glucose-1-phosphate uridylyltransferase
ESTAGB1WB003395	Ribosomal_L23	PF00276.13	63	Ribosomal protein L23
ESTAGB1WB003395	Ribosomal_L23eN	PF03939.6	58.8	Ribosomal protein L23, N-terminal domain
ESTAGB1WB003397	TB2_DP1_HVA22	PF03134.12	114.6	TB2/DP1, HVA22 family
ESTAGB1WB003404	Mito_carr	PF00153.20	27.6	Mitochondrial carrier protein
ESTAGB1WB003410	Sulfotransfer_1	PF00685.20	62	Sulfotransferase domain
ESTAGB1WB003412	Sulfotransfer_1	PF00685.20	141.2	Sulfotransferase domain
ESTAGB1WB003414	Ribosomal_L22	PF00237.12	122.6	Ribosomal protein L22p/L17e
ESTAGB1WB003421	APG6	PF04111.5	146.5	Autophagy protein Apg6
ESTAGB1WB003422	MRP-S22	PF10245.2	84.2	Mitochondrial 28S ribosomal protein S22
ESTAGB1WB003425	Trypsin	PF00089.19	32.2	Trypsin
ESTAGB1WB003427	Citrate_synt	PF00285.14	354.5	Citrate synthase
ESTAGB1WB003433	U-box	PF04564.8	100.2	U-box domain
ESTAGB1WB003435	KR	PF08659.3	27.2	KR domain
ESTAGB1WB003435	PP-binding	PF00550.18	27	Phosphopantetheine attachment site
ESTAGB1WB003435	adh_short	PF00106.18	16.8	short chain dehydrogenase
ESTAGB1WB003436	adh_short	PF00106.18	33.7	short chain dehydrogenase
ESTAGB1WB003437	Chitin_bind_4	PF00379.16	25.8	Insect cuticle protein
ESTAGB1WB003444	Reticulon	PF02453.10	160	Reticulon
ESTAGB1WB003445	COX2_TM	PF02790.8	59.5	Cytochrome C oxidase subunit II, transmembrane domain
ESTAGB1WB003445	COX2	PF00116.13	122.2	Cytochrome C oxidase subunit II, periplasmic domain
ESTAGB1WB003456	14-3-3	PF00244.13	383.9	14-3-3 protein
ESTAGB1WB003459	JHBP	PF06585.4	141.4	Haemolymph juvenile hormone binding protein (JHBP)
ESTAGB1WB003460	CH	PF00307.24	46.2	Calponin homology (CH) domain
ESTAGB1WB003460	Calponin	PF00402.11	25.4	Calponin family repeat
ESTAGB1WB003465	efhand	PF00036.25	22.5	EF hand
ESTAGB1WB003467	CRAL_TRIO_N	PF03765.8	28.6	CRAL/TRIO, N-terminus
ESTAGB1WB003467	CRAL_TRIO	PF00650.13	97.2	CRAL/TRIO domain
ESTAGB1WB003468	Cpn10	PF00166.14	100.1	Chaperonin 10 Kd subunit
ESTAGB1WB003480	Ribosomal_S27e	PF01667.10	93.4	Ribosomal protein S27
ESTAGB1WB003481	Mt_ATP-synt_B	PF05405.7	169.9	Mitochondrial ATP synthase B chain precursor (ATP-synt_B)
ESTAGB1WB003488	3Beta_HSD	PF01073.12	20.5	3-beta hydroxysteroid dehydrogenase/isomerase family
ESTAGB1WB003488	Epimerase	PF01370.14	31	NAD dependent epimerase/dehydratase family
ESTAGB1WB003488	NAD_binding_4	PF07993.5	243	Male sterility protein
ESTAGB1WB003488	Polysacc_synt_2	PF02719.8	27.2	Polysaccharide biosynthesis protein
ESTAGB1WB003488	Sterile	PF03015.12	95.4	Male sterility protein
ESTAGB1WB003489	ADK	PF00406.15	147.5	Adenylate kinase
ESTAGB1WB003489	ADK_lid	PF05191.7	50.3	Adenylate kinase, active site lid
ESTAGB1WB003493	VHP	PF02209.12	40.3	Villin headpiece domain
ESTAGB1WB003494	ADK	PF00406.15	142.7	Adenylate kinase
ESTAGB1WB003496	GTP_EFTU_D2	PF03144.18	47.2	Elongation factor Tu domain 2
ESTAGB1WB003496	GTP_EFTU	PF00009.20	67	Elongation factor Tu GTP binding domain
ESTAGB1WB003496	eIF2_C	PF09173.4	121	Initiation factor eIF2 gamma, C terminal
ESTAGB1WB003498	Rieske	PF00355.19	56.4	Rieske [2Fe-2S] domain
ESTAGB1WB003498	UCR_TM	PF02921.7	69.8	Ubiquinol cytochrome reductase transmembrane region
ESTAGB1WB003500	Ssu72	PF04722.6	158.3	Ssu72-like protein
ESTAGB1WB003502	Ribosomal_L2	PF00181.16	30.5	Ribosomal Proteins L2, RNA binding domain
ESTAGB1WB003503	JHBP	PF06585.4	233.1	Haemolymph juvenile hormone binding protein (JHBP)
ESTAGB1WB003505	Cofilin_ADF	PF00241.13	133.9	Cofilin/tropomyosin-type actin-binding protein
ESTAGB1WB003508	DUF2205	PF10224.2	111	Predicted coiled-coil protein (DUF2205)
ESTAGB1WB003510	DUF1676	PF07898.6	44.1	Protein of unknown function (DUF1676)
ESTAGB1WB003512	EamA	PF00892.13	38.6	EamA-like transporter family
ESTAGB1WB003512	TPT	PF03151.9	44.5	Triose-phosphate Transporter family
ESTAGB1WB003512	UAA	PF08449.4	108	UAA transporter family
ESTAGB1WB003513	YTH	PF04146.8	48.1	YT521-B-like family
ESTAGB1WB003516	Rotamase	PF00639.14	92.5	PPIC-type PPIASE domain
ESTAGB1WB003517	Mito_carr	PF00153.20	82.9	Mitochondrial carrier protein
ESTAGB1WB003519	Chitin_bind_4	PF00379.16	42.4	Insect cuticle protein
ESTAGB1WB003520	DAGK_acc	PF00609.12	165.2	Diacylglycerol kinase accessory domain
ESTAGB1WB003522	Myosin_tail_1	PF01576.12	520.3	Myosin tail
ESTAGB1WB003522	Tropomyosin	PF00261.13	18	Tropomyosin
ESTAGB1WB003524	Chitin_bind_4	PF00379.16	49	Insect cuticle protein
ESTAGB1WB003529	UAA	PF08449.4	45.6	UAA transporter family
ESTAGB1WB003532	COesterase	PF00135.21	139.4	Carboxylesterase
ESTAGB1WB003533	COesterase	PF00135.21	98.7	Carboxylesterase
ESTAGB1WB003534	MTS	PF05175.7	21.5	Methyltransferase small domain
ESTAGB1WB003534	Methyltransf_11	PF08241.5	29.2	Methyltransferase domain
ESTAGB1WB003534	Methyltransf_12	PF08242.5	31.1	Methyltransferase domain
ESTAGB1WB003534	PrmA	PF06325.6	24.1	Ribosomal protein L11 methyltransferase (PrmA)
ESTAGB1WB003538	PCI	PF01399.20	71.5	PCI domain
ESTAGB1WB003539	LUC7	PF03194.8	214.2	LUC7 N_terminus
ESTAGB1WB003539	Rho_GDI	PF02115.10	165.2	RHO protein GDP dissociation inhibitor
ESTAGB1WB003540	Clat_adaptor_s	PF01217.13	26.9	Clathrin adaptor complex small chain
ESTAGB1WB003541	NAD_Gly3P_dh_N	PF01210.16	152.8	NAD-dependent glycerol-3-phosphate dehydrogenase N-terminus
ESTAGB1WB003543	S-AdoMet_synt_C	PF02773.9	247.9	S-adenosylmethionine synthetase, C-terminal domain
ESTAGB1WB003543	S-AdoMet_synt_M	PF02772.9	52	S-adenosylmethionine synthetase, central domain
ESTAGB1WB003543	S-AdoMet_synt_N	PF00438.13	32.6	S-adenosylmethionine synthetase, N-terminal domain
ESTAGB1WB003547	DSPc	PF00782.13	32.1	Dual specificity phosphatase, catalytic domain
ESTAGB1WB003547	Y_phosphatase	PF00102.20	21.4	Protein-tyrosine phosphatase
ESTAGB1WB003549	An_peroxidase	PF03098.8	121.9	Animal haem peroxidase
ESTAGB1WB003550	PCI	PF01399.20	31.8	PCI domain
ESTAGB1WB003551	Alg6_Alg8	PF03155.8	26.5	ALG6, ALG8 glycosyltransferase family
ESTAGB1WB003553	RAMP4	PF06624.5	107.3	Ribosome associated membrane protein RAMP4
ESTAGB1WB003555	eIF-3c_N	PF05470.5	178.2	Eukaryotic translation initiation factor 3 subunit 8 N-terminus
ESTAGB1WB003556	Abhydrolase_3	PF07859.6	22.4	alpha/beta hydrolase fold
ESTAGB1WB003556	COesterase	PF00135.21	210.8	Carboxylesterase
ESTAGB1WB003557	DEAD	PF00270.22	66.6	DEAD/DEAH box helicase
ESTAGB1WB003558	NTF2	PF02136.13	96.8	Nuclear transport factor 2 (NTF2) domain
ESTAGB1WB003561	Laminin_G_1	PF00054.16	55.8	Laminin G domain
ESTAGB1WB003561	Laminin_G_2	PF02210.17	75.1	Laminin G domain
ESTAGB1WB003566	NOB1_Zn_bind	PF08772.4	72	Nin one binding (NOB1) Zn-ribbon like
ESTAGB1WB003567	Ribosomal_S11	PF00411.12	88.6	Ribosomal protein S11
ESTAGB1WB003568	BIR	PF00653.14	64.1	Inhibitor of Apoptosis domain
ESTAGB1WB003570	OST3_OST6	PF04756.6	73.5	OST3 / OST6 family
ESTAGB1WB003573	Mtp	PF03821.9	51.1	Golgi 4-transmembrane spanning transporter
ESTAGB1WB003576	CDC48_2	PF02933.10	33.6	Cell division protein 48 (CDC48), domain 2
ESTAGB1WB003576	CDC48_N	PF02359.11	81.3	Cell division protein 48 (CDC48), N-terminal domain
ESTAGB1WB003578	Ndr	PF03096.7	41.7	Ndr family
ESTAGB1WB003582	zf-CCHC	PF00098.16	31.2	Zinc knuckle
ESTAGB1WB003583	ubiquitin	PF00240.16	44.2	Ubiquitin family
ESTAGB1WB003584	PC4	PF02229.9	105.7	Transcriptional Coactivator p15 (PC4)
ESTAGB1WB003585	Biotin_lipoyl	PF00364.15	64.7	Biotin-requiring enzyme
ESTAGB1WB003586	RRM_1	PF00076.15	21.1	RNA recognition motif. (a.k.a. RRM, RBD, or RNP domain)
ESTAGB1WB003587	Epimerase	PF01370.14	26.6	NAD dependent epimerase/dehydratase family
ESTAGB1WB003588	Iso_dh	PF00180.13	39.8	Isocitrate/isopropylmalate dehydrogenase
ESTAGB1WB003593	UBA	PF00627.24	21.2	UBA/TS-N domain
ESTAGB1WB003593	UQ_con	PF00179.19	148	Ubiquitin-conjugating enzyme
ESTAGB1WB003598	C2	PF00168.23	50.4	C2 domain
ESTAGB1WB003600	Ribosomal_S9	PF00380.12	128.5	Ribosomal protein S9/S16
ESTAGB1WB003601	HMG_box	PF00505.12	70.7	HMG (high mobility group) box
ESTAGB1WB003602	Troponin	PF00992.13	124.6	Troponin
ESTAGB1WB003603	Sec62	PF03839.9	105	Translocation protein Sec62
ESTAGB1WB003604	SPC25	PF06703.4	138.4	Microsomal signal peptidase 25 kDa subunit (SPC25)
ESTAGB1WB003612	LSM	PF01423.15	61.2	LSM domain
ESTAGB1WB003613	MAPEG	PF01124.11	80.7	MAPEG family
ESTAGB1WB003618	Ribosomal_60s	PF00428.12	63.1	60s Acidic ribosomal protein
ESTAGB1WB003618	Ribosomal_L10	PF00466.13	78.3	Ribosomal protein L10
ESTAGB1WB003619	OS-D	PF03392.6	120.8	Insect pheromone-binding family, A10/OS-D
ESTAGB1WB003623	BRCT	PF00533.19	33.2	BRCA1 C Terminus (BRCT) domain
ESTAGB1WB003623	Pescadillo_N	PF06732.4	50.4	Pescadillo N-terminus
ESTAGB1WB003625	RRM_1	PF00076.15	31.1	RNA recognition motif. (a.k.a. RRM, RBD, or RNP domain)
ESTAGB1WB003626	RRM_1	PF00076.15	65	RNA recognition motif. (a.k.a. RRM, RBD, or RNP domain)
ESTAGB1WB003630	AAA	PF00004.22	28.3	ATPase family associated with various cellular activities (AAA)
ESTAGB1WB003630	Rad17	PF03215.8	31.2	Rad17 cell cycle checkpoint protein
ESTAGB1WB003630	RuvB_N	PF05496.5	26	Holliday junction DNA helicase ruvB N-terminus
ESTAGB1WB003631	FUN14	PF04930.8	100.5	FUN14 family
ESTAGB1WB003632	PTN_MK_C	PF01091.11	51.5	PTN/MK heparin-binding protein family, C-terminal domain
ESTAGB1WB003635	Ribosomal_S19	PF00203.14	109.7	Ribosomal protein S19
ESTAGB1WB003640	Mob1_phocein	PF03637.10	130.5	Mob1/phocein family
ESTAGB1WB003641	Helicase_C	PF00271.24	84.5	Helicase conserved C-terminal domain
ESTAGB1WB003642	Clathrin_lg_ch	PF01086.10	89.7	Clathrin light chain
ESTAGB1WB003643	Clathrin_lg_ch	PF01086.10	59.3	Clathrin light chain
ESTAGB1WB003646	tRNA-synt_2b	PF00587.18	22.5	tRNA synthetase class II core domain (G, H, P, S and T)
ESTAGB1WB003648	AAA	PF00004.22	13	ATPase family associated with various cellular activities (AAA)
ESTAGB1WB003648	ABC_tran	PF00005.20	43.4	ABC transporter
ESTAGB1WB003648	DUF1602	PF07673.7	21.5	Protein of unknown function (DUF1602)
ESTAGB1WB003648	DUF258	PF03193.9	11	Protein of unknown function, DUF258
ESTAGB1WB003648	Fer4	PF00037.20	34.1	4Fe-4S binding domain
ESTAGB1WB003648	RLI	PF04068.8	50.1	Possible metal-binding domain in RNase L inhibitor, RLI
ESTAGB1WB003648	SMC_N	PF02463.12	19.5	RecF/RecN/SMC N terminal domain
ESTAGB1WB003649	DnaJ_CXXCXGXG	PF00684.12	55.7	DnaJ central domain (4 repeats)
ESTAGB1WB003649	DnaJ_C	PF01556.11	91.2	DnaJ C terminal region
ESTAGB1WB003649	DnaJ	PF00226.24	93.9	DnaJ domain
ESTAGB1WB003650	DUF1222	PF06762.7	91.9	Protein of unknown function (DUF1222)
ESTAGB1WB003652	RRM_1	PF00076.15	63.4	RNA recognition motif. (a.k.a. RRM, RBD, or RNP domain)
ESTAGB1WB003657	RRM_1	PF00076.15	44.6	RNA recognition motif. (a.k.a. RRM, RBD, or RNP domain)
ESTAGB1WB003657	U1snRNP70_N	PF12220.1	108.2	U1 small nuclear ribonucleoprotein of 70kDa MW N terminal
ESTAGB1WB003658	MMR_HSR1	PF01926.16	42.7	GTPase of unknown function
ESTAGB1WB003660	Mito_carr	PF00153.20	64.9	Mitochondrial carrier protein
ESTAGB1WB003661	CRAL_TRIO	PF00650.13	83.2	CRAL/TRIO domain
ESTAGB1WB003662	UFD1	PF03152.7	75.6	Ubiquitin fusion degradation protein UFD1
ESTAGB1WB003663	WHEP-TRS	PF00458.13	39.7	WHEP-TRS domain
ESTAGB1WB003666	Ribosomal_L29	PF00831.16	55.5	Ribosomal L29 protein
ESTAGB1WB003670	Ribosomal_S7	PF00177.14	136.9	Ribosomal protein S7p/S5e
ESTAGB1WB003671	Ribonuclease_T2	PF00445.11	83.9	Ribonuclease T2 family
ESTAGB1WB003672	Alpha-amylase	PF00128.17	132.4	Alpha amylase, catalytic domain
ESTAGB1WB003673	Aa_trans	PF01490.11	27.8	Transmembrane amino acid transporter protein
ESTAGB1WB003675	OTU	PF02338.12	31.9	OTU-like cysteine protease
ESTAGB1WB003675	ubiquitin	PF00240.16	17.6	Ubiquitin family
ESTAGB1WB003678	Mov34	PF01398.14	28	Mov34/MPN/PAD-1 family
ESTAGB1WB003679	POLO_box	PF00659.11	32.6	POLO box duplicated region
ESTAGB1WB003680	COX4	PF02936.7	137.7	Cytochrome c oxidase subunit IV
ESTAGB1WB003685	Ldl_recept_a	PF00057.11	26.5	Low-density lipoprotein receptor domain class A
ESTAGB1WB003686	Acetyltransf_1	PF00583.17	24.6	Acetyltransferase (GNAT) family
ESTAGB1WB003686	FR47	PF08445.3	59.4	FR47-like protein
ESTAGB1WB003688	RBD-FIP	PF09457.3	35.3	FIP domain
ESTAGB1WB003693	HLH	PF00010.19	41.7	Helix-loop-helix DNA-binding domain
ESTAGB1WB003700	Laminin_G_1	PF00054.16	50.8	Laminin G domain
ESTAGB1WB003700	Laminin_G_2	PF02210.17	66	Laminin G domain
ESTAGB1WB003702	Steroid_dh	PF02544.9	111.4	3-oxo-5-alpha-steroid 4-dehydrogenase
ESTAGB1WB003703	PGAM	PF00300.15	103.1	Phosphoglycerate mutase family
ESTAGB1WB003704	Glyco_hydro_30	PF02055.9	104.9	O-Glycosyl hydrolase family 30
ESTAGB1WB003705	Aminotran_3	PF00202.14	90.9	Aminotransferase class-III
ESTAGB1WB003706	ATP_synt_H	PF05493.6	86.9	ATP synthase subunit H
ESTAGB1WB003711	Urm1	PF09138.4	30.6	Urm1 (Ubiquitin related modifier)
ESTAGB1WB003713	Arf	PF00025.14	165.6	ADP-ribosylation factor family
ESTAGB1WB003713	G-alpha	PF00503.13	24.5	G-protein alpha subunit
ESTAGB1WB003713	Gtr1_RagA	PF04670.5	29.2	Gtr1/RagA G protein conserved region
ESTAGB1WB003713	Miro	PF08477.6	25.3	Miro-like protein
ESTAGB1WB003713	Ras	PF00071.15	36.6	Ras family
ESTAGB1WB003713	SRPRB	PF09439.3	29	Signal recognition particle receptor beta subunit
ESTAGB1WB003715	APG5	PF04106.5	36	Autophagy protein Apg5
ESTAGB1WB003716	PMSR	PF01625.14	78	Peptide methionine sulfoxide reductase
ESTAGB1WB003721	Ribosomal_S13_N	PF08069.5	93.9	Ribosomal S13/S15 N-terminal domain
ESTAGB1WB003721	Ribosomal_S15	PF00312.15	77.3	Ribosomal protein S15
ESTAGB1WB003723	DUF2360	PF10152.2	103.5	Predicted coiled-coil domain-containing protein (DUF2360)
ESTAGB1WB003727	CHDCT2	PF08074.4	96.3	CHDCT2 (NUC038) domain
ESTAGB1WB003731	Yip1	PF04893.10	33.2	Yip1 domain
ESTAGB1WB003733	RRM_1	PF00076.15	71.2	RNA recognition motif. (a.k.a. RRM, RBD, or RNP domain)
ESTAGB1WB003734	GCS	PF03074.9	268.7	Glutamate-cysteine ligase
ESTAGB1WB003736	Cyclin_N	PF00134.16	29	Cyclin, N-terminal domain
ESTAGB1WB003737	AhpC-TSA	PF00578.14	19.1	AhpC/TSA family
ESTAGB1WB003737	Thioredoxin	PF00085.13	103.2	Thioredoxin
ESTAGB1WB003738	MRP-S33	PF08293.4	83.1	Mitochondrial ribosomal subunit S27
ESTAGB1WB003741	DER1	PF04511.8	194.6	Der1-like family
ESTAGB1WB003744	CBFD_NFYB_HMF	PF00808.16	43.3	Histone-like transcription factor (CBF/NF-Y) and archaeal histone
ESTAGB1WB003745	Thioredoxin	PF00085.13	93.7	Thioredoxin
ESTAGB1WB003747	COesterase	PF00135.21	47.8	Carboxylesterase
ESTAGB1WB003751	SCP2	PF02036.10	80.3	SCP-2 sterol transfer family
ESTAGB1WB003752	Saccharop_dh	PF03435.11	25	Saccharopine dehydrogenase
ESTAGB1WB003755	PH	PF00169.22	24.4	PH domain
ESTAGB1WB003757	Macro	PF01661.14	132	Macro domain
ESTAGB1WB003758	JHBP	PF06585.4	121.7	Haemolymph juvenile hormone binding protein (JHBP)
ESTAGB1WB003759	MA3	PF02847.10	20.4	MA3 domain
ESTAGB1WB003759	W2	PF02020.11	23.8	eIF4-gamma/eIF5/eIF2-epsilon
ESTAGB1WB003761	CS	PF04969.9	47.4	CS domain
ESTAGB1WB003762	ETF	PF01012.14	142.6	Electron transfer flavoprotein domain
ESTAGB1WB003763	PWI	PF01480.10	99.6	PWI domain
ESTAGB1WB003765	MFS_1	PF07690.9	29.6	Major Facilitator Superfamily
ESTAGB1WB003767	Cpn60_TCP1	PF00118.17	232.7	TCP-1/cpn60 chaperonin family
ESTAGB1WB003770	FFD_TFG	PF09542.3	67.6	FFD and TFG box motifs
ESTAGB1WB003773	ATP-synt_ab_C	PF00306.20	92.6	ATP synthase alpha/beta chain, C terminal domain
ESTAGB1WB003773	ATP-synt_ab	PF00006.18	84.7	ATP synthase alpha/beta family, nucleotide-binding domain
ESTAGB1WB003774	DUF28	PF01709.13	134.2	Domain of unknown function DUF28
ESTAGB1WB003776	Arm	PF00514.16	31.2	Armadillo/beta-catenin-like repeat
ESTAGB1WB003776	HEAT	PF02985.15	14.3	HEAT repeat
ESTAGB1WB003778	Ribonuc_L-PSP	PF01042.14	22.7	Endoribonuclease L-PSP
ESTAGB1WB003779	PRK	PF00485.11	23.9	Phosphoribulokinase / Uridine kinase family
ESTAGB1WB003781	ATP-synt_ab_C	PF00306.20	90.1	ATP synthase alpha/beta chain, C terminal domain
ESTAGB1WB003781	ATP-synt_ab_N	PF02874.16	80.1	ATP synthase alpha/beta family, beta-barrel domain
ESTAGB1WB003781	ATP-synt_ab	PF00006.18	212.3	ATP synthase alpha/beta family, nucleotide-binding domain
ESTAGB1WB003785	GN3L_Grn1	PF08701.4	33.1	GNL3L/Grn1 putative GTPase
ESTAGB1WB003787	Synaptobrevin	PF00957.14	112.9	Synaptobrevin
ESTAGB1WB003788	FERM_C	PF09380.3	80.3	FERM C-terminal PH-like domain
ESTAGB1WB003788	FERM_M	PF00373.11	25.5	FERM central domain
ESTAGB1WB003790	ArgK	PF03308.9	21.3	ArgK protein
ESTAGB1WB003790	ArsA_ATPase	PF02374.8	25.3	Anion-transporting ATPase
ESTAGB1WB003790	CbiA	PF01656.16	37.2	CobQ/CobB/MinD/ParA nucleotide binding domain
ESTAGB1WB003790	MipZ	PF09140.4	28.7	ATPase MipZ
ESTAGB1WB003791	Hydrolase_3	PF08282.5	27.3	haloacid dehalogenase-like hydrolase
ESTAGB1WB003791	Hydrolase	PF00702.19	28.9	haloacid dehalogenase-like hydrolase
ESTAGB1WB003793	Ran_BP1	PF00638.11	31.3	RanBP1 domain
ESTAGB1WB003801	UMP1	PF05348.4	66.1	Proteasome maturation factor UMP1
ESTAGB1WB003805	Cpn60_TCP1	PF00118.17	206.6	TCP-1/cpn60 chaperonin family
ESTAGB1WB003808	Pro_isomerase	PF00160.14	75	Cyclophilin type peptidyl-prolyl cis-trans isomerase/CLD
ESTAGB1WB003809	MRJP	PF03022.9	91.9	Major royal jelly protein
ESTAGB1WB003812	AIG1	PF04548.9	20.8	AIG1 family
ESTAGB1WB003812	DUF258	PF03193.9	21.5	Protein of unknown function, DUF258
ESTAGB1WB003812	MMR_HSR1	PF01926.16	23	GTPase of unknown function
ESTAGB1WB003812	Septin	PF00735.11	373.5	Septin
ESTAGB1WB003813	Oxidored_q1	PF00361.13	100.8	NADH-Ubiquinone/plastoquinone (complex I), various chains
ESTAGB1WB003815	Ribosomal_L11_N	PF03946.7	41.8	Ribosomal protein L11, N-terminal domain
ESTAGB1WB003815	Ribosomal_L11	PF00298.12	54.1	Ribosomal protein L11, RNA binding domain
ESTAGB1WB003819	CTP_transf_2	PF01467.19	65.4	Cytidylyltransferase
ESTAGB1WB003824	JHBP	PF06585.4	187.9	Haemolymph juvenile hormone binding protein (JHBP)
ESTAGB1WB003828	NUDIX	PF00293.21	45.3	NUDIX domain
ESTAGB1WB003829	RRS1	PF04939.5	72.3	Ribosome biogenesis regulatory protein (RRS1)
ESTAGB1WB003830	Cw-hydrolase	PF10695.2	26.1	Cell wall-associated hydrolase
ESTAGB1WB003834	Arf	PF00025.14	37.1	ADP-ribosylation factor family
ESTAGB1WB003834	Miro	PF08477.6	50.3	Miro-like protein
ESTAGB1WB003834	Ras	PF00071.15	139.9	Ras family
ESTAGB1WB003836	MRG	PF05712.6	38.7	MRG
ESTAGB1WB003839	PCI	PF01399.20	41.1	PCI domain
ESTAGB1WB003840	A2M_recep	PF07677.7	89.7	A-macroglobulin receptor
ESTAGB1WB003841	EF1G	PF00647.12	152.4	Elongation factor 1 gamma, conserved domain
ESTAGB1WB003841	GST_C	PF00043.18	57.7	Glutathione S-transferase, C-terminal domain
ESTAGB1WB003841	GST_N	PF02798.13	45.2	Glutathione S-transferase, N-terminal domain
ESTAGB1WB003843	RRM_1	PF00076.15	22.6	RNA recognition motif. (a.k.a. RRM, RBD, or RNP domain)
ESTAGB1WB003844	IP_trans	PF02121.11	160.3	Phosphatidylinositol transfer protein
ESTAGB1WB003845	IP_trans	PF02121.11	154.3	Phosphatidylinositol transfer protein
ESTAGB1WB003849	GDA1_CD39	PF01150.10	31	GDA1/CD39 (nucleoside phosphatase) family
ESTAGB1WB003852	Amidinotransf	PF02274.10	21.1	Amidinotransferase
ESTAGB1WB003853	Myb_DNA-binding	PF00249.24	32.7	Myb-like DNA-binding domain
ESTAGB1WB003854	SPARC_Ca_bdg	PF10591.2	15.7	Secreted protein acidic and rich in cysteine Ca binding region
ESTAGB1WB003854	efhand	PF00036.25	35.2	EF hand
ESTAGB1WB003859	Mito_carr	PF00153.20	44.2	Mitochondrial carrier protein
ESTAGB1WB003860	Chitin_bind_4	PF00379.16	45.1	Insect cuticle protein
ESTAGB1WB003861	Glyco_tran_28_C	PF04101.9	24.9	Glycosyltransferase family 28 C-terminal domain
ESTAGB1WB003861	UDPGT	PF00201.11	203.9	UDP-glucoronosyl and UDP-glucosyl transferase
ESTAGB1WB003862	AD	PF09793.2	91.1	Anticodon-binding domain
ESTAGB1WB003864	Sec63	PF02889.9	30.8	Sec63 Brl domain
ESTAGB1WB003865	Acyl-CoA_dh_M	PF02770.12	79.2	Acyl-CoA dehydrogenase, middle domain
ESTAGB1WB003865	HpaB_N	PF11794.1	21.4	4-hydroxyphenylacetate 3-hydroxylase N terminal
ESTAGB1WB003868	Ribosomal_S13	PF00416.15	135.5	Ribosomal protein S13/S18
ESTAGB1WB003869	Coatamer_beta_C	PF07718.5	116.6	Coatamer beta C-terminal region
ESTAGB1WB003875	APG12	PF04110.6	26.2	Ubiquitin-like autophagy protein Apg12
ESTAGB1WB003875	MAP1_LC3	PF02991.9	160.8	Microtubule associated protein 1A/1B, light chain 3
ESTAGB1WB003880	Alpha-amylase	PF00128.17	48.9	Alpha amylase, catalytic domain
ESTAGB1WB003882	PABP	PF00658.11	107.6	Poly-adenylate binding protein, unique domain
ESTAGB1WB003882	RRM_1	PF00076.15	69.2	RNA recognition motif. (a.k.a. RRM, RBD, or RNP domain)
ESTAGB1WB003883	Nop53	PF07767.4	23.7	Nop53 (60S ribosomal biogenesis)
ESTAGB1WB003885	Miro	PF08477.6	29.4	Miro-like protein
ESTAGB1WB003885	Ras	PF00071.15	131.9	Ras family
ESTAGB1WB003888	2-Hacid_dh_C	PF02826.12	30.7	D-isomer specific 2-hydroxyacid dehydrogenase, NAD binding domain
ESTAGB1WB003888	AdoHcyase_NAD	PF00670.14	276.2	S-adenosyl-L-homocysteine hydrolase, NAD binding domain
ESTAGB1WB003888	AdoHcyase	PF05221.10	473.3	S-adenosyl-L-homocysteine hydrolase
ESTAGB1WB003890	Mpv17_PMP22	PF04117.5	36	Mpv17 / PMP22 family
ESTAGB1WB003892	DUF862	PF05903.7	122.4	PPPDE putative peptidase domain
ESTAGB1WB003893	CBM_14	PF01607.17	49.6	Chitin binding Peritrophin-A domain
ESTAGB1WB003894	Brix	PF04427.11	56.6	Brix domain
ESTAGB1WB003897	PUL	PF08324.4	53.9	PUL domain
ESTAGB1WB003900	APH	PF01636.16	26.5	Phosphotransferase enzyme family
ESTAGB1WB003900	Pkinase_Tyr	PF07714.10	56.8	Protein tyrosine kinase
ESTAGB1WB003900	Pkinase	PF00069.18	178.2	Protein kinase domain
ESTAGB1WB003902	ESCRT-II	PF05871.5	84.1	ESCRT-II complex subunit
ESTAGB1WB003906	Spermine_synth	PF01564.10	264.7	Spermine/spermidine synthase
ESTAGB1WB003907	Cytochrom_C	PF00034.14	40.9	Cytochrome c
ESTAGB1WB003910	ATP-synt_ab_C	PF00306.20	90.1	ATP synthase alpha/beta chain, C terminal domain
ESTAGB1WB003910	ATP-synt_ab_N	PF02874.16	68.3	ATP synthase alpha/beta family, beta-barrel domain
ESTAGB1WB003910	ATP-synt_ab	PF00006.18	240.3	ATP synthase alpha/beta family, nucleotide-binding domain
ESTAGB1WB003910	HAS-barrel	PF09378.3	21.1	HAS barrel domain
ESTAGB1WB003912	Inositol_P	PF00459.18	229.6	Inositol monophosphatase family
ESTAGB1WB003914	Transaldolase	PF00923.12	232.1	Transaldolase
ESTAGB1WB003915	Innexin	PF00876.11	65	Innexin
ESTAGB1WB003916	PK_C	PF02887.9	107.6	Pyruvate kinase, alpha/beta domain
ESTAGB1WB003916	PK	PF00224.14	159.7	Pyruvate kinase, barrel domain
ESTAGB1WB003918	LRR_1	PF00560.26	11.2	Leucine Rich Repeat
ESTAGB1WB003923	PAXNEB	PF05625.4	23	PAXNEB protein
ESTAGB1WB003928	TBCA	PF02970.9	96.4	Tubulin binding cofactor A
ESTAGB1WB003929	ATG22	PF11700.1	20.4	Vacuole effluxer Atg22 like
ESTAGB1WB003929	MFS_1	PF07690.9	37.5	Major Facilitator Superfamily
ESTAGB1WB003933	Topoisom_I	PF01028.13	101.7	Eukaryotic DNA topoisomerase I, catalytic core
ESTAGB1WB003935	WD40	PF00400.25	28.3	WD domain, G-beta repeat
ESTAGB1WB003936	CH	PF00307.24	28.9	Calponin homology (CH) domain
ESTAGB1WB003936	Calponin	PF00402.11	35.1	Calponin family repeat
ESTAGB1WB003937	Piwi	PF02171.10	69	Piwi domain
ESTAGB1WB003938	Actin	PF00022.12	186.6	Actin
ESTAGB1WB003939	KH_1	PF00013.22	38.6	KH domain
ESTAGB1WB003940	Ribosomal_S30	PF04758.7	94.4	Ribosomal protein S30
ESTAGB1WB003940	ubiquitin	PF00240.16	25	Ubiquitin family
ESTAGB1WB003942	Peptidase_M13	PF01431.14	22.5	Peptidase family M13
ESTAGB1WB003943	LIM	PF00412.15	47.4	LIM domain
ESTAGB1WB003945	POLO_box	PF00659.11	43.7	POLO box duplicated region
ESTAGB1WB003946	OTU	PF02338.12	19.7	OTU-like cysteine protease
ESTAGB1WB003946	Peptidase_C65	PF10275.2	219.8	Peptidase C65 Otubain
ESTAGB1WB003955	Ribosomal_L1	PF00687.14	165.2	Ribosomal protein L1p/L10e family
ESTAGB1WB003956	HECT	PF00632.18	76.5	HECT-domain (ubiquitin-transferase)
ESTAGB1WB003958	Rad60-SLD	PF11976.1	49.1	Ubiquitin-2 like Rad60 SUMO-like
ESTAGB1WB003958	ubiquitin	PF00240.16	23.7	Ubiquitin family
ESTAGB1WB003963	Cullin_Nedd8	PF10557.2	98.6	Cullin protein neddylation domain
ESTAGB1WB003963	Cullin	PF00888.15	140.1	Cullin family
ESTAGB1WB003964	Mlf1IP	PF10248.2	174.3	Myelodysplasia-myeloid leukemia factor 1-interacting protein
ESTAGB1WB003967	Aldedh	PF00171.15	73.1	Aldehyde dehydrogenase family
ESTAGB1WB003968	APP_amyloid	PF10515.2	39.6	beta-amyloid precursor protein C-terminus
ESTAGB1WB003970	Glycos_transf_2	PF00535.19	53.3	Glycosyl transferase family 2
ESTAGB1WB003972	SRP40_C	PF05022.5	34.7	SRP40, C-terminal domain
ESTAGB1WB003979	ER	PF01133.10	165.3	Enhancer of rudimentary
ESTAGB1WB003981	IRK	PF01007.13	104.3	Inward rectifier potassium channel
ESTAGB1WB003982	YL1_C	PF08265.4	24.9	YL1 nuclear protein C-terminal domain
ESTAGB1WB003983	zf-LITAF-like	PF10601.2	59.8	LITAF-like zinc ribbon domain
ESTAGB1WB003985	TRAP_beta	PF05753.7	200.7	Translocon-associated protein beta (TRAPB)
ESTAGB1WB003986	FBPase	PF00316.13	195.2	Fructose-1-6-bisphosphatase
ESTAGB1WB003987	Ribosomal_S6e	PF01092.12	213.6	Ribosomal protein S6e
ESTAGB1WB003989	Cyt-b5	PF00173.21	79.1	Cytochrome b5-like Heme/Steroid binding domain
ESTAGB1WB003990	3HCDH	PF00725.15	31	3-hydroxyacyl-CoA dehydrogenase, C-terminal domain
ESTAGB1WB003998	PIP5K	PF01504.11	91.8	Phosphatidylinositol-4-phosphate 5-Kinase
ESTAGB1WB004000	Kdo	PF06293.7	26.2	Lipopolysaccharide kinase (Kdo/WaaP) family
ESTAGB1WB004000	Pkinase_Tyr	PF07714.10	116.3	Protein tyrosine kinase
ESTAGB1WB004000	Pkinase	PF00069.18	208.7	Protein kinase domain
ESTAGB1WB004001	ATP-synt_ab_C	PF00306.20	56.8	ATP synthase alpha/beta chain, C terminal domain
ESTAGB1WB004001	ATP-synt_ab	PF00006.18	207.6	ATP synthase alpha/beta family, nucleotide-binding domain
ESTAGB1WB004005	Ribosomal_L5_C	PF00673.14	79.2	ribosomal L5P family C-terminus
ESTAGB1WB004005	Ribosomal_L5	PF00281.12	64.5	Ribosomal protein L5
ESTAGB1WB004006	Exo70	PF03081.8	88.6	Exo70 exocyst complex subunit
ESTAGB1WB004007	G-patch	PF01585.16	45.7	G-patch domain
ESTAGB1WB004009	Lipocalin_2	PF08212.5	27.7	Lipocalin-like domain
ESTAGB1WB004009	Lipocalin	PF00061.16	25.4	Lipocalin / cytosolic fatty-acid binding protein family
ESTAGB1WB004010	Clathrin	PF00637.13	30.5	Region in Clathrin and VPS
ESTAGB1WB004015	Myosin_tail_1	PF01576.12	97.8	Myosin tail
ESTAGB1WB004016	Malic_M	PF03949.8	272.7	Malic enzyme, NAD binding domain
ESTAGB1WB004018	Arrestin_C	PF02752.15	66.7	Arrestin (or S-antigen), C-terminal domain
ESTAGB1WB004020	COX6A	PF02046.8	88.6	Cytochrome c oxidase subunit VIa
ESTAGB1WB004025	eIF3_subunit	PF08597.3	102.4	Translation initiation factor eIF3 subunit
ESTAGB1WB004028	Innexin	PF00876.11	64.4	Innexin
ESTAGB1WB004032	Peptidase_M13	PF01431.14	26.7	Peptidase family M13
ESTAGB1WB004033	DUF2615	PF11027.1	80.2	Protein of unknown function (DUF2615)
ESTAGB1WB004034	SapA	PF02199.8	34.8	Saposin A-type domain
ESTAGB1WB004038	UCH	PF00443.22	56	Ubiquitin carboxyl-terminal hydrolase
ESTAGB1WB004041	Innexin	PF00876.11	83.2	Innexin
ESTAGB1WB004043	Ctf8	PF09696.3	56.4	Ctf8
ESTAGB1WB004046	DUF1676	PF07898.6	38.3	Protein of unknown function (DUF1676)
ESTAGB1WB004051	Ribosomal_L19	PF01245.13	24	Ribosomal protein L19
ESTAGB1WB004052	ETC_C1_NDUFA5	PF04716.7	69.5	ETC complex I subunit conserved region
ESTAGB1WB004053	Skp1_POZ	PF03931.8	75.1	Skp1 family, tetramerisation domain
ESTAGB1WB004055	P16-Arc	PF04699.7	138	ARP2/3 complex 16 kDa subunit (p16-Arc)
ESTAGB1WB004058	SSF	PF00474.10	35.8	Sodium:solute symporter family
ESTAGB1WB004059	Seryl_tRNA_N	PF02403.15	35.6	Seryl-tRNA synthetase N-terminal domain
ESTAGB1WB004060	MGC-24	PF05283.4	32	Multi-glycosylated core protein 24 (MGC-24)
ESTAGB1WB004063	GST_C	PF00043.18	35	Glutathione S-transferase, C-terminal domain
ESTAGB1WB004063	GST_N	PF02798.13	53.9	Glutathione S-transferase, N-terminal domain
ESTAGB1WB004064	Tim44	PF04280.8	84.8	Tim44-like domain
ESTAGB1WB004067	Keratin_assoc	PF09775.2	122.8	Keratinocyte-associated protein 2
ESTAGB1WB004073	3Beta_HSD	PF01073.12	22.7	3-beta hydroxysteroid dehydrogenase/isomerase family
ESTAGB1WB004073	Epimerase	PF01370.14	30.6	NAD dependent epimerase/dehydratase family
ESTAGB1WB004073	NmrA	PF05368.6	25.7	NmrA-like family
ESTAGB1WB004073	RmlD_sub_bind	PF04321.10	28.5	RmlD substrate binding domain
ESTAGB1WB004077	F420_oxidored	PF03807.10	30.4	NADP oxidoreductase coenzyme F420-dependent
ESTAGB1WB004080	Acyl-CoA_dh_1	PF00441.17	154.3	Acyl-CoA dehydrogenase, C-terminal domain
ESTAGB1WB004080	Acyl-CoA_dh_2	PF08028.4	76.1	Acyl-CoA dehydrogenase, C-terminal domain
ESTAGB1WB004080	Acyl-CoA_dh_M	PF02770.12	52.2	Acyl-CoA dehydrogenase, middle domain
ESTAGB1WB004080	Acyl-CoA_dh_N	PF02771.9	27.7	Acyl-CoA dehydrogenase, N-terminal domain
ESTAGB1WB004081	NAD_binding_6	PF08030.5	72.1	Ferric reductase NAD binding domain
ESTAGB1WB004082	COX5A	PF02284.9	137.9	Cytochrome c oxidase subunit Va
ESTAGB1WB004085	Asn_synthase	PF00733.14	31	Asparagine synthase
ESTAGB1WB004090	efhand	PF00036.25	14.9	EF hand
ESTAGB1WB004091	HAND	PF09110.4	65.6	HAND
ESTAGB1WB004093	Peptidase_C1	PF00112.16	53.4	Papain family cysteine protease
ESTAGB1WB004093	Propeptide_C1	PF08127.6	50.4	Peptidase family C1 propeptide
ESTAGB1WB004096	Ribosomal_L28e	PF01778.10	83.1	Ribosomal L28e protein family
ESTAGB1WB004097	ATP-synt_C	PF00137.14	57.8	ATP synthase subunit C
ESTAGB1WB004099	Mov34	PF01398.14	63.7	Mov34/MPN/PAD-1 family
ESTAGB1WB004101	PQ-loop	PF04193.7	71.4	PQ loop repeat
ESTAGB1WB004103	Mtc	PF03820.10	37.7	Tricarboxylate carrier
ESTAGB1WB004104	NIF3	PF01784.11	69.2	NIF3 (NGG1p interacting factor 3)
ESTAGB1WB004112	TRAP-gamma	PF07074.5	153.4	Translocon-associated protein, gamma subunit (TRAP-gamma)
ESTAGB1WB004119	Band_7	PF01145.18	56.3	SPFH domain / Band 7 family
ESTAGB1WB004121	DUF1676	PF07898.6	87.2	Protein of unknown function (DUF1676)
ESTAGB1WB004126	Pkinase_Tyr	PF07714.10	99.9	Protein tyrosine kinase
ESTAGB1WB004126	Pkinase	PF00069.18	211.2	Protein kinase domain
ESTAGB1WB004130	ADK	PF00406.15	50.7	Adenylate kinase
ESTAGB1WB004130	ADK_lid	PF05191.7	49.6	Adenylate kinase, active site lid
ESTAGB1WB004131	JHBP	PF06585.4	32	Haemolymph juvenile hormone binding protein (JHBP)
ESTAGB1WB004133	Adenylsucc_synt	PF00709.14	51.3	Adenylosuccinate synthetase
ESTAGB1WB004136	NUDIX	PF00293.21	66.5	NUDIX domain
ESTAGB1WB004137	DUF423	PF04241.8	40.8	Protein of unknown function (DUF423)
ESTAGB1WB004138	DUF423	PF04241.8	26.1	Protein of unknown function (DUF423)
ESTAGB1WB004140	SLIDE	PF09111.3	152.1	SLIDE
ESTAGB1WB004143	COX7a	PF02238.8	25.7	Cytochrome c oxidase subunit VIIa
ESTAGB1WB004148	IF4E	PF01652.11	161.6	Eukaryotic initiation factor 4E
ESTAGB1WB004154	Malic_M	PF03949.8	254.5	Malic enzyme, NAD binding domain
ESTAGB1WB004154	malic	PF00390.12	45.5	Malic enzyme, N-terminal domain
ESTAGB1WB004157	PGAM	PF00300.15	101.3	Phosphoglycerate mutase family
ESTAGB1WB004161	Peptidase_M16	PF00675.13	135.3	Insulinase (Peptidase family M16)
ESTAGB1WB004163	MRP_L53	PF10780.2	25.2	39S ribosomal protein L53/MRP-L53
ESTAGB1WB004165	GST_C	PF00043.18	38.8	Glutathione S-transferase, C-terminal domain
ESTAGB1WB004165	GST_N	PF02798.13	61.3	Glutathione S-transferase, N-terminal domain
ESTAGB1WB004166	OSCP	PF00213.11	149.5	ATP synthase delta (OSCP) subunit
ESTAGB1WB004167	SNase	PF00565.10	30.4	Staphylococcal nuclease homologue
ESTAGB1WB004173	Pkinase_Tyr	PF07714.10	79.9	Protein tyrosine kinase
ESTAGB1WB004173	Pkinase	PF00069.18	154.1	Protein kinase domain
ESTAGB1WB004174	Fip1	PF05182.6	56.3	Fip1 motif
ESTAGB1WB004175	ABC2_membrane	PF01061.17	93.3	ABC-2 type transporter
ESTAGB1WB004181	MADF_DNA_bdg	PF10545.2	49.9	Alcohol dehydrogenase transcription factor Myb/SANT-like
ESTAGB1WB004184	Proteasome	PF00227.19	120.8	Proteasome subunit
ESTAGB1WB004186	HTH_3	PF01381.15	40.8	Helix-turn-helix
ESTAGB1WB004186	MBF1	PF08523.3	86.5	Multiprotein bridging factor 1
ESTAGB1WB004191	PC_rep	PF01851.15	36.5	Proteasome/cyclosome repeat
ESTAGB1WB004193	Thioesterase	PF00975.13	81.8	Thioesterase domain
ESTAGB1WB004199	PGI	PF00342.12	457.6	Phosphoglucose isomerase
ESTAGB1WB004200	ADK	PF00406.15	85.8	Adenylate kinase
ESTAGB1WB004202	Glyco_hydro_1	PF00232.11	45.3	Glycosyl hydrolase family 1
ESTAGB1WB004203	Ribosomal_L13	PF00572.11	84.9	Ribosomal protein L13
ESTAGB1WB004204	NDUF_B12	PF08122.5	39.4	NADH-ubiquinone oxidoreductase B12 subunit family
ESTAGB1WB004205	GFO_IDH_MocA	PF01408.15	84.8	Oxidoreductase family, NAD-binding Rossmann fold
ESTAGB1WB004208	TFIID-18kDa	PF02269.9	91.1	Transcription initiation factor IID, 18kD subunit
ESTAGB1WB004209	I-set	PF07679.9	38.2	Immunoglobulin I-set domain
ESTAGB1WB004209	ig	PF00047.18	32.7	Immunoglobulin domain
ESTAGB1WB004212	SIS	PF01380.15	55.6	SIS domain
ESTAGB1WB004214	WD40	PF00400.25	27.2	WD domain, G-beta repeat
ESTAGB1WB004215	LSM	PF01423.15	57.6	LSM domain
ESTAGB1WB004217	vATP-synt_E	PF01991.11	217.5	ATP synthase (E/31 kDa) subunit
ESTAGB1WB004218	Ras	PF00071.15	23.7	Ras family
ESTAGB1WB004219	PTH2	PF01981.9	91.7	Peptidyl-tRNA hydrolase PTH2
ESTAGB1WB004222	Peptidase_A22B	PF04258.6	83.4	Signal peptide peptidase
ESTAGB1WB004229	zf-CHCC	PF10276.2	66.9	Zinc-finger domain
ESTAGB1WB004232	NAC	PF01849.11	72.6	NAC domain
ESTAGB1WB004236	CHCH	PF06747.6	29.4	CHCH domain
ESTAGB1WB004237	LMWPc	PF01451.14	30.4	Low molecular weight phosphotyrosine protein phosphatase
ESTAGB1WB004240	GTP_EFTU	PF00009.20	31.9	Elongation factor Tu GTP binding domain
ESTAGB1WB004245	Mito_carr	PF00153.20	57.2	Mitochondrial carrier protein
ESTAGB1WB004248	Piwi	PF02171.10	24.8	Piwi domain
ESTAGB1WB004249	Piwi	PF02171.10	29.4	Piwi domain
ESTAGB1WB004251	Sushi	PF00084.13	45.5	Sushi domain (SCR repeat)
ESTAGB1WB004253	Mannosyl_trans2	PF04188.6	29.6	Mannosyltransferase (PIG-V))
ESTAGB1WB004257	Prefoldin	PF02996.10	56.4	Prefoldin subunit
ESTAGB1WB004259	Pkinase_Tyr	PF07714.10	117.3	Protein tyrosine kinase
ESTAGB1WB004259	Pkinase	PF00069.18	188.6	Protein kinase domain
ESTAGB1WB004260	ATP-synt_Eps	PF04627.6	81.3	Mitochondrial ATP synthase epsilon chain
ESTAGB1WB004262	SapB_2	PF03489.10	42.9	Saposin-like type B, region 2
ESTAGB1WB004264	Ribosomal_L7Ae	PF01248.19	73.4	Ribosomal protein L7Ae/L30e/S12e/Gadd45 family
ESTAGB1WB004265	Ribosomal_L34e	PF01199.11	127	Ribosomal protein L34e
ESTAGB1WB004268	Spectrin	PF00435.14	43.5	Spectrin repeat
ESTAGB1WB004268	efhand_Ca_insen	PF08726.3	86.6	Ca2+ insensitive EF hand
ESTAGB1WB004268	efhand	PF00036.25	28.7	EF hand
ESTAGB1WB004272	EMP24_GP25L	PF01105.17	168.4	emp24/gp25L/p24 family/GOLD
ESTAGB1WB004274	CD36	PF01130.14	56.2	CD36 family
ESTAGB1WB004275	PCI	PF01399.20	66.7	PCI domain
ESTAGB1WB004275	eIF-3c_N	PF05470.5	26.5	Eukaryotic translation initiation factor 3 subunit 8 N-terminus
ESTAGB1WB004276	zf-UBP	PF02148.12	55	Zn-finger in ubiquitin-hydrolases and other protein
ESTAGB1WB004277	W2	PF02020.11	86.5	eIF4-gamma/eIF5/eIF2-epsilon
ESTAGB1WB004277	eIF-5_eIF-2B	PF01873.10	138.4	Domain found in IF2B/IF5
ESTAGB1WB004280	3HCDH_N	PF02737.11	166.2	3-hydroxyacyl-CoA dehydrogenase, NAD binding domain
ESTAGB1WB004280	AlaDh_PNT_C	PF01262.14	24.3	Alanine dehydrogenase/PNT, C-terminal domain
ESTAGB1WB004280	NAD_Gly3P_dh_N	PF01210.16	21.9	NAD-dependent glycerol-3-phosphate dehydrogenase N-terminus
ESTAGB1WB004280	NAD_binding_2	PF03446.8	22	NAD binding domain of 6-phosphogluconate dehydrogenase
ESTAGB1WB004280	Pyr_redox	PF00070.20	27.5	Pyridine nucleotide-disulphide oxidoreductase
ESTAGB1WB004280	UDPG_MGDP_dh_N	PF03721.7	22.4	UDP-glucose/GDP-mannose dehydrogenase family, NAD binding domain
ESTAGB1WB004286	ELO	PF01151.11	44.8	GNS1/SUR4 family
ESTAGB1WB004288	AIRS_C	PF02769.15	28.2	AIR synthase related protein, C-terminal domain
ESTAGB1WB004289	FF	PF01846.12	52.2	FF domain
ESTAGB1WB004292	Troponin	PF00992.13	32.8	Troponin
ESTAGB1WB004294	Ribosomal_S19e	PF01090.12	193.9	Ribosomal protein S19e
ESTAGB1WB004303	SPC22	PF04573.5	190	Signal peptidase subunit
ESTAGB1WB004304	PHD	PF00628.22	23.6	PHD-finger
ESTAGB1WB004305	CAP	PF00188.19	30.2	Cysteine-rich secretory protein family
ESTAGB1WB004306	DUF543	PF04418.5	78.8	Domain of unknown function (DUF543)
ESTAGB1WB004307	Rab5ip	PF07019.5	82.8	Rab5-interacting protein (Rab5ip)
ESTAGB1WB004309	NDUF_B8	PF05821.4	149.4	NADH-ubiquinone oxidoreductase ASHI subunit (CI-ASHI or NDUFB8)
ESTAGB1WB004311	Ras	PF00071.15	26.3	Ras family
ESTAGB1WB004312	Tubulin_C	PF03953.10	173.1	Tubulin C-terminal domain
ESTAGB1WB004312	Tubulin	PF00091.18	234.8	Tubulin/FtsZ family, GTPase domain
ESTAGB1WB004313	PGAM	PF00300.15	137.4	Phosphoglycerate mutase family
ESTAGB1WB004314	ECH	PF00378.13	205.9	Enoyl-CoA hydratase/isomerase family
ESTAGB1WB004317	ACBP	PF00887.12	79.1	Acyl CoA binding protein
ESTAGB1WB004317	RRM_1	PF00076.15	60.7	RNA recognition motif. (a.k.a. RRM, RBD, or RNP domain)
ESTAGB1WB004318	PCI_Csn8	PF10075.2	110.5	COP9 signalosome, subunit CSN8
ESTAGB1WB004318	SAC3_GANP	PF03399.9	113.8	SAC3/GANP/Nin1/mts3/eIF-3 p25 family
ESTAGB1WB004321	CH	PF00307.24	41.9	Calponin homology (CH) domain
ESTAGB1WB004321	Calponin	PF00402.11	25.8	Calponin family repeat
ESTAGB1WB004328	LSM	PF01423.15	44.5	LSM domain
ESTAGB1WB004329	Taxilin	PF09728.2	132.4	Myosin-like coiled-coil protein
ESTAGB1WB004330	UQ_con	PF00179.19	55.6	Ubiquitin-conjugating enzyme
ESTAGB1WB004333	SRP19	PF01922.10	91.3	SRP19 protein
ESTAGB1WB004334	zf-SNAP50_C	PF12251.1	34.7	snRNA-activating protein of 50kDa MW C terminal
ESTAGB1WB004335	Peptidase_M16_C	PF05193.14	55.7	Peptidase M16 inactive domain
ESTAGB1WB004335	Peptidase_M16	PF00675.13	74	Insulinase (Peptidase family M16)
ESTAGB1WB004336	Proteasome_A_N	PF10584.2	40.9	Proteasome subunit A N-terminal signature
ESTAGB1WB004336	Proteasome	PF00227.19	159.1	Proteasome subunit
ESTAGB1WB004337	CH	PF00307.24	23.8	Calponin homology (CH) domain
ESTAGB1WB004342	Aldedh	PF00171.15	70.6	Aldehyde dehydrogenase family
ESTAGB1WB004343	ATP-synt_F	PF01990.10	101	ATP synthase (F/14-kDa) subunit
ESTAGB1WB004346	HEAT_PBS	PF03130.9	20.2	PBS lyase HEAT-like repeat
ESTAGB1WB004346	HEAT	PF02985.15	16.7	HEAT repeat
ESTAGB1WB004349	CN_hydrolase	PF00795.15	70	Carbon-nitrogen hydrolase
ESTAGB1WB004351	CBFD_NFYB_HMF	PF00808.16	45.9	Histone-like transcription factor (CBF/NF-Y) and archaeal histone
ESTAGB1WB004351	Histone	PF00125.17	35.6	Core histone H2A/H2B/H3/H4
ESTAGB1WB004352	CSD	PF00313.15	59.7	'Cold-shock' DNA-binding domain
ESTAGB1WB004355	HlyIII	PF03006.13	140.1	Haemolysin-III related
ESTAGB1WB004357	HGTP_anticodon	PF03129.13	40.8	Anticodon binding domain
ESTAGB1WB004360	ACBP	PF00887.12	105.8	Acyl CoA binding protein
ESTAGB1WB004365	PRELI	PF04707.7	52.2	PRELI-like family
ESTAGB1WB004367	Kazal_1	PF00050.14	21.5	Kazal-type serine protease inhibitor domain
ESTAGB1WB004367	Kazal_2	PF07648.8	26.7	Kazal-type serine protease inhibitor domain
ESTAGB1WB004369	Chitin_bind_4	PF00379.16	29.1	Insect cuticle protein
ESTAGB1WB004374	KH_2	PF07650.10	30.5	KH domain
ESTAGB1WB004374	Ribosomal_S3_C	PF00189.13	56.3	Ribosomal protein S3, C-terminal domain
ESTAGB1WB004377	V_ATPase_I	PF01496.12	372.6	V-type ATPase 116kDa subunit family
ESTAGB1WB004381	CBM_14	PF01607.17	36.5	Chitin binding Peritrophin-A domain
ESTAGB1WB004382	LIM	PF00412.15	66.4	LIM domain
ESTAGB1WB004384	TPR_2	PF07719.10	22.3	Tetratricopeptide repeat
ESTAGB1WB004386	Coq4	PF05019.6	41.6	Coenzyme Q (ubiquinone) biosynthesis protein Coq4
ESTAGB1WB004388	Peptidase_M41	PF01434.11	147.9	Peptidase family M41
ESTAGB1WB004390	TIP49	PF06068.6	269.2	TIP49 C-terminus
ESTAGB1WB004393	Cation_efflux	PF01545.14	113.7	Cation efflux family
ESTAGB1WB004395	LUC7	PF03194.8	275	LUC7 N_terminus
ESTAGB1WB004396	MA3	PF02847.10	87.1	MA3 domain
ESTAGB1WB004402	Dymeclin	PF09742.2	181.7	Dyggve-Melchior-Clausen syndrome protein
ESTAGB1WB004404	IF-2B	PF01008.10	156.8	Initiation factor 2 subunit family
ESTAGB1WB004405	IBR	PF01485.14	23.5	IBR domain
ESTAGB1WB004408	Cpn60_TCP1	PF00118.17	58.4	TCP-1/cpn60 chaperonin family
ESTAGB1WB004409	AIRC	PF00731.13	106.2	AIR carboxylase
ESTAGB1WB004409	SAICAR_synt	PF01259.11	159.7	SAICAR synthetase
ESTAGB1WB004411	KH_1	PF00013.22	30.8	KH domain
ESTAGB1WB004414	Dpy-30	PF05186.6	55.8	Dpy-30 motif
ESTAGB1WB004418	Ribosomal_S18	PF01084.13	61.5	Ribosomal protein S18
ESTAGB1WB004421	SYF2	PF08231.5	22.1	SYF2 splicing factor
ESTAGB1WB004424	Orn_Arg_deC_N	PF02784.9	157.7	Pyridoxal-dependent decarboxylase, pyridoxal binding domain
ESTAGB1WB004424	Orn_DAP_Arg_deC	PF00278.15	87.2	Pyridoxal-dependent decarboxylase, C-terminal sheet domain
ESTAGB1WB004425	DUF821	PF05686.5	35.1	Arabidopsis thaliana protein of unknown function (DUF821)
ESTAGB1WB004430	Biopterin_H	PF00351.14	159.5	Biopterin-dependent aromatic amino acid hydroxylase
ESTAGB1WB004432	UPF0016	PF01169.12	37.7	Uncharacterized protein family UPF0016
ESTAGB1WB004434	Arf	PF00025.14	211.2	ADP-ribosylation factor family
ESTAGB1WB004434	G-alpha	PF00503.13	28.8	G-protein alpha subunit
ESTAGB1WB004434	Gtr1_RagA	PF04670.5	29.1	Gtr1/RagA G protein conserved region
ESTAGB1WB004434	Miro	PF08477.6	31.8	Miro-like protein
ESTAGB1WB004434	Ras	PF00071.15	21.1	Ras family
ESTAGB1WB004434	SRPRB	PF09439.3	28.9	Signal recognition particle receptor beta subunit
ESTAGB1WB004435	CBM_14	PF01607.17	53	Chitin binding Peritrophin-A domain
ESTAGB1WB004436	Peptidase_M24	PF00557.17	62.7	Metallopeptidase family M24
ESTAGB1WB004436	ubiquitin	PF00240.16	33.2	Ubiquitin family
ESTAGB1WB004437	Vac_ImportDeg	PF09783.2	173.2	Vacuolar import and degradation protein
ESTAGB1WB004438	fn3	PF00041.14	19.3	Fibronectin type III domain
ESTAGB1WB004440	HDA2-3	PF11496.1	31.4	Class II histone deacetylase complex subunits 2 and 3
ESTAGB1WB004440	Helicase_C	PF00271.24	41.9	Helicase conserved C-terminal domain
ESTAGB1WB004441	Tmemb_18A	PF09771.2	176.7	Transmembrane protein 188
ESTAGB1WB004448	eIF-6	PF01912.11	280.8	eIF-6 family
ESTAGB1WB004453	Ribophorin_II	PF05817.7	38.6	Oligosaccharyltransferase subunit Ribophorin II
ESTAGB1WB004454	bZIP_1	PF00170.14	35.7	bZIP transcription factor
ESTAGB1WB004454	bZIP_2	PF07716.8	36.8	Basic region leucine zipper
ESTAGB1WB004458	Apyrase	PF06079.4	264.8	Apyrase
ESTAGB1WB004459	NDUFA12	PF05071.9	52.6	NADH ubiquinone oxidoreductase subunit NDUFA12
ESTAGB1WB004462	GST_C	PF00043.18	38	Glutathione S-transferase, C-terminal domain
ESTAGB1WB004462	GST_N	PF02798.13	31.9	Glutathione S-transferase, N-terminal domain
ESTAGB1WB004469	UCR_hinge	PF02320.9	73.3	Ubiquinol-cytochrome C reductase hinge protein
ESTAGB1WB004471	BRICHOS	PF04089.7	33.5	BRICHOS domain
ESTAGB1WB004472	RRM_1	PF00076.15	55.5	RNA recognition motif. (a.k.a. RRM, RBD, or RNP domain)
ESTAGB1WB004474	FERM_M	PF00373.11	41.9	FERM central domain
ESTAGB1WB004474	FERM_N	PF09379.3	44.7	FERM N-terminal domain
ESTAGB1WB004476	PDCD9	PF07147.5	24.9	Mitochondrial 28S ribosomal protein S30 (PDCD9)
ESTAGB1WB004477	zf-Tim10_DDP	PF02953.8	59	Tim10/DDP family zinc finger
ESTAGB1WB004479	TPR_1	PF00515.21	33.7	Tetratricopeptide repeat
ESTAGB1WB004479	TPR_2	PF07719.10	29.5	Tetratricopeptide repeat
ESTAGB1WB004485	HCNGP	PF07818.6	45.4	HCNGP-like protein
ESTAGB1WB004489	Peptidase_C12	PF01088.14	136.5	Ubiquitin carboxyl-terminal hydrolase, family 1
ESTAGB1WB004490	Pkinase_Tyr	PF07714.10	27.1	Protein tyrosine kinase
ESTAGB1WB004490	Pkinase	PF00069.18	79.9	Protein kinase domain
ESTAGB1WB004494	RRM_1	PF00076.15	53.9	RNA recognition motif. (a.k.a. RRM, RBD, or RNP domain)
ESTAGB1WB004503	Lon_C	PF05362.6	34.6	Lon protease (S16) C-terminal proteolytic domain
ESTAGB1WB004510	CUE	PF02845.9	44.7	CUE domain
ESTAGB1WB004512	UPF0005	PF01027.13	188.3	Uncharacterised protein family UPF0005
ESTAGB1WB004514	GMP_PDE_delta	PF05351.4	122	GMP-PDE, delta subunit
ESTAGB1WB004515	GTP_EFTU	PF00009.20	118.4	Elongation factor Tu GTP binding domain
ESTAGB1WB004517	AAA	PF00004.22	68.5	ATPase family associated with various cellular activities (AAA)
ESTAGB1WB004518	EAF	PF09816.2	74.7	RNA polymerase II transcription elongation factor
ESTAGB1WB004519	Metallophos	PF00149.21	140.7	Calcineurin-like phosphoesterase
ESTAGB1WB004521	CAF1C_H4-bd	PF12265.1	106.4	Histone-binding protein RBBP4 or subunit C of CAF1 complex
ESTAGB1WB004523	Complex1_LYR	PF05347.8	35.4	Complex 1 protein (LYR family)
ESTAGB1WB004524	Serpin	PF00079.13	128	Serpin (serine protease inhibitor)
ESTAGB1WB004527	WRW	PF10206.2	165.8	Mitochondrial F1F0-ATP synthase, subunit f
ESTAGB1WB004528	bZIP_1	PF00170.14	26.6	bZIP transcription factor
ESTAGB1WB004528	bZIP_2	PF07716.8	34.1	Basic region leucine zipper
ESTAGB1WB004530	DZF	PF07528.7	173.5	DZF
ESTAGB1WB004536	Proteasome	PF00227.19	102.9	Proteasome subunit
ESTAGB1WB004537	Lectin_C	PF00059.14	20.2	Lectin C-type domain
ESTAGB1WB004542	Clat_adaptor_s	PF01217.13	53.1	Clathrin adaptor complex small chain
ESTAGB1WB004546	TAF	PF02969.10	47.5	TATA box binding protein associated factor (TAF)
ESTAGB1WB004549	PCNA_C	PF02747.8	186.9	Proliferating cell nuclear antigen, C-terminal domain
ESTAGB1WB004549	PCNA_N	PF00705.11	174.5	Proliferating cell nuclear antigen, N-terminal domain
ESTAGB1WB004549	Rad9	PF04139.6	30.2	Rad9
ESTAGB1WB004550	Ferritin	PF00210.17	136.6	Ferritin-like domain
ESTAGB1WB004551	CRAL_TRIO	PF00650.13	58.6	CRAL/TRIO domain
ESTAGB1WB004552	p450	PF00067.15	31.9	Cytochrome P450
ESTAGB1WB004553	UPF0183	PF03676.7	93.8	Uncharacterised protein family (UPF0183)
ESTAGB1WB004554	Serpin	PF00079.13	154.7	Serpin (serine protease inhibitor)
ESTAGB1WB004556	zf-C2H2	PF00096.19	24.8	Zinc finger, C2H2 type
ESTAGB1WB004556	zf-C2H2_jaz	PF12171.1	14.4	Zinc-finger double-stranded RNA-binding
ESTAGB1WB004557	GDI	PF00996.11	35.1	GDP dissociation inhibitor
ESTAGB1WB004558	Filamin	PF00630.12	44.8	Filamin/ABP280 repeat
ESTAGB1WB004559	MOZ_SAS	PF01853.11	79.5	MOZ/SAS family
ESTAGB1WB004561	eIF-1a	PF01176.12	44.9	Translation initiation factor 1A / IF-1
ESTAGB1WB004562	Helicase_C	PF00271.24	63.2	Helicase conserved C-terminal domain
ESTAGB1WB004569	Chitin_bind_4	PF00379.16	55.6	Insect cuticle protein
ESTAGB1WB004570	PCI	PF01399.20	48.2	PCI domain
ESTAGB1WB004570	Porin_3	PF01459.15	184.8	Eukaryotic porin
ESTAGB1WB004571	Angiomotin_C	PF12240.1	70.7	Angiomotin C terminal
ESTAGB1WB004573	Ctr	PF04145.8	70.9	Ctr copper transporter family
ESTAGB1WB004576	Ctr	PF04145.8	67.5	Ctr copper transporter family
ESTAGB1WB004578	MIP	PF00230.13	210.7	Major intrinsic protein
ESTAGB1WB004580	SecE	PF00584.13	49.8	SecE/Sec61-gamma subunits of protein translocation complex
ESTAGB1WB004581	Glutaredoxin	PF00462.17	60.6	Glutaredoxin
ESTAGB1WB004582	Tom22	PF04281.6	44.3	Mitochondrial import receptor subunit Tom22
ESTAGB1WB004583	RRM_1	PF00076.15	52.6	RNA recognition motif. (a.k.a. RRM, RBD, or RNP domain)
ESTAGB1WB004587	WD40	PF00400.25	33.1	WD domain, G-beta repeat
ESTAGB1WB004588	Sugar_tr	PF00083.17	119.7	Sugar (and other) transporter
ESTAGB1WB004590	Proteasome_A_N	PF10584.2	47.6	Proteasome subunit A N-terminal signature
ESTAGB1WB004590	Proteasome	PF00227.19	172.9	Proteasome subunit
ESTAGB1WB004591	6PGD	PF00393.12	450.5	6-phosphogluconate dehydrogenase, C-terminal domain
ESTAGB1WB004591	NAD_binding_2	PF03446.8	174	NAD binding domain of 6-phosphogluconate dehydrogenase
ESTAGB1WB004595	CAP_C	PF08603.4	216.1	Adenylate cyclase associated (CAP) C terminal
ESTAGB1WB004595	CAP_N	PF01213.12	27	Adenylate cyclase associated (CAP) N terminal
ESTAGB1WB004595	TBCC	PF07986.5	22.7	Tubulin binding cofactor C
ESTAGB1WB004600	RRM_1	PF00076.15	29.6	RNA recognition motif. (a.k.a. RRM, RBD, or RNP domain)
ESTAGB1WB004605	Destabilase	PF05497.5	97.3	Destabilase
ESTAGB1WB004607	DIX	PF00778.10	74.5	DIX domain
ESTAGB1WB004610	Metallophos	PF00149.21	152.4	Calcineurin-like phosphoesterase
ESTAGB1WB004611	Mannosyl_trans	PF05007.6	97.5	Mannosyltransferase (PIG-M)
ESTAGB1WB004614	Epimerase	PF01370.14	25.4	NAD dependent epimerase/dehydratase family
ESTAGB1WB004614	adh_short	PF00106.18	25.6	short chain dehydrogenase
ESTAGB1WB004615	2-Hacid_dh_C	PF02826.12	193	D-isomer specific 2-hydroxyacid dehydrogenase, NAD binding domain
ESTAGB1WB004615	2-Hacid_dh	PF00389.23	102.6	D-isomer specific 2-hydroxyacid dehydrogenase, catalytic domain
ESTAGB1WB004615	AdoHcyase_NAD	PF00670.14	21.2	S-adenosyl-L-homocysteine hydrolase, NAD binding domain
ESTAGB1WB004615	NAD_binding_2	PF03446.8	26.5	NAD binding domain of 6-phosphogluconate dehydrogenase
ESTAGB1WB004616	RRM_1	PF00076.15	40.6	RNA recognition motif. (a.k.a. RRM, RBD, or RNP domain)
ESTAGB1WB004621	Ribonuc_red_lgC	PF02867.8	100.5	Ribonucleotide reductase, barrel domain
ESTAGB1WB004625	ATP-synt_C	PF00137.14	54.3	ATP synthase subunit C
ESTAGB1WB004626	Carb_anhydrase	PF00194.14	98.6	Eukaryotic-type carbonic anhydrase
ESTAGB1WB004627	RRM_1	PF00076.15	68.3	RNA recognition motif. (a.k.a. RRM, RBD, or RNP domain)
ESTAGB1WB004628	CH	PF00307.24	34.7	Calponin homology (CH) domain
ESTAGB1WB004628	EB1	PF03271.10	58.6	EB1-like C-terminal motif
ESTAGB1WB004630	Aa_trans	PF01490.11	208.1	Transmembrane amino acid transporter protein
ESTAGB1WB004632	Proteasome	PF00227.19	113.2	Proteasome subunit
ESTAGB1WB004634	DUF171	PF02598.10	114.9	Uncharacterized ACR, COG2106
ESTAGB1WB004636	Arf	PF00025.14	35.1	ADP-ribosylation factor family
ESTAGB1WB004636	Miro	PF08477.6	60.7	Miro-like protein
ESTAGB1WB004636	Ras	PF00071.15	190.2	Ras family
ESTAGB1WB004637	S10_plectin	PF03501.8	154.9	Plectin/S10 domain
ESTAGB1WB004642	Lon_C	PF05362.6	87.8	Lon protease (S16) C-terminal proteolytic domain
ESTAGB1WB004644	NOT2_3_5	PF04153.11	41	NOT2 / NOT3 / NOT5 family
ESTAGB1WB004645	WD40	PF00400.25	19.3	WD domain, G-beta repeat
ESTAGB1WB004646	TM2	PF05154.9	52.2	TM2 domain
ESTAGB1WB004648	DUF106	PF01956.9	33.8	Integral membrane protein DUF106
ESTAGB1WB004653	Oxidored_q3	PF00499.13	32.5	NADH-ubiquinone/plastoquinone oxidoreductase chain 6
ESTAGB1WB004654	OS-D	PF03392.6	85.6	Insect pheromone-binding family, A10/OS-D
ESTAGB1WB004655	ATP-synt	PF00231.12	242.8	ATP synthase
ESTAGB1WB004658	TCTP	PF00838.10	196.4	Translationally controlled tumour protein
ESTAGB1WB004659	2-oxoacid_dh	PF00198.16	120.6	2-oxoacid dehydrogenases acyltransferase (catalytic domain)
ESTAGB1WB004659	PCI	PF01399.20	62.7	PCI domain
ESTAGB1WB004664	CTP_transf_2	PF01467.19	24.1	Cytidylyltransferase
ESTAGB1WB004672	1-cysPrx_C	PF10417.2	30.3	C-terminal domain of 1-Cys peroxiredoxin
ESTAGB1WB004672	AhpC-TSA	PF00578.14	105.4	AhpC/TSA family
ESTAGB1WB004672	Redoxin	PF08534.3	49	Redoxin
ESTAGB1WB004674	CBM_14	PF01607.17	51.5	Chitin binding Peritrophin-A domain
ESTAGB1WB004677	UCH	PF00443.22	26	Ubiquitin carboxyl-terminal hydrolase
ESTAGB1WB004681	Peptidase_M16_C	PF05193.14	69.5	Peptidase M16 inactive domain
ESTAGB1WB004684	SH3BGR	PF04908.8	120.2	SH3-binding, glutamic acid-rich protein
ESTAGB1WB004689	ARS2	PF04959.6	29.2	Arsenite-resistance protein 2
ESTAGB1WB004694	Abhydrolase_2	PF02230.9	204.9	Phospholipase/Carboxylesterase
ESTAGB1WB004697	ELO	PF01151.11	52.6	GNS1/SUR4 family
ESTAGB1WB004701	eRF1_1	PF03463.8	130.9	eRF1 domain 1
ESTAGB1WB004703	zf-C2H2_jaz	PF12171.1	16	Zinc-finger double-stranded RNA-binding
ESTAGB1WB004705	DCP2	PF05026.6	79.3	Dcp2, box A domain
ESTAGB1WB004709	DNA_ligase_A_C	PF04679.8	55.4	ATP dependent DNA ligase C terminal region
ESTAGB1WB004711	HECT	PF00632.18	61.3	HECT-domain (ubiquitin-transferase)
ESTAGB1WB004712	AAA	PF00004.22	155.6	ATPase family associated with various cellular activities (AAA)
ESTAGB1WB004712	RuvB_N	PF05496.5	24.2	Holliday junction DNA helicase ruvB N-terminus
ESTAGB1WB004712	Vps4_C	PF09336.3	20.7	Vps4 C terminal oligomerisation domain
ESTAGB1WB004713	Mov34	PF01398.14	33.7	Mov34/MPN/PAD-1 family
ESTAGB1WB004714	Cyclin_N	PF00134.16	19	Cyclin, N-terminal domain
ESTAGB1WB004717	Clp1	PF06807.7	63.6	Pre-mRNA cleavage complex II protein Clp1
ESTAGB1WB004718	Ras	PF00071.15	48.9	Ras family
ESTAGB1WB004722	UQ_con	PF00179.19	128.1	Ubiquitin-conjugating enzyme
ESTAGB1WB004723	Pro_isomerase	PF00160.14	53.7	Cyclophilin type peptidyl-prolyl cis-trans isomerase/CLD
ESTAGB1WB004725	Filament	PF00038.14	60.1	Intermediate filament protein
ESTAGB1WB004730	Peptidase_C1	PF00112.16	170.4	Papain family cysteine protease
ESTAGB1WB004734	Ribosomal_S8e	PF01201.15	132.2	Ribosomal protein S8e
ESTAGB1WB004736	Med24_N	PF11277.1	147.4	Mediator complex subunit 24 N-terminal
ESTAGB1WB004737	SAM_decarbox	PF01536.9	165.6	Adenosylmethionine decarboxylase
ESTAGB1WB004739	L51_S25_CI-B8	PF05047.9	46.7	Mitochondrial ribosomal protein L51 / S25 / CI-B8 domain
ESTAGB1WB004747	PH	PF00169.22	32.9	PH domain
ESTAGB1WB004748	GCV_T_C	PF08669.4	34.7	Glycine cleavage T-protein C-terminal barrel domain
ESTAGB1WB004750	Ribosomal_S18	PF01084.13	48.7	Ribosomal protein S18
ESTAGB1WB004753	Methyltransf_16	PF10294.2	56.7	Putative methyltransferase
ESTAGB1WB004754	MIF	PF01187.11	72.9	Macrophage migration inhibitory factor (MIF)
ESTAGB1WB004755	Asp	PF00026.16	122.8	Eukaryotic aspartyl protease
ESTAGB1WB004760	MFS_1	PF07690.9	124.4	Major Facilitator Superfamily
ESTAGB1WB004760	Sugar_tr	PF00083.17	58.8	Sugar (and other) transporter
ESTAGB1WB004763	Rad60-SLD	PF11976.1	29.9	Ubiquitin-2 like Rad60 SUMO-like
ESTAGB1WB004763	ubiquitin	PF00240.16	66	Ubiquitin family
ESTAGB1WB004765	NADH_ub_rd_NUML	PF10526.2	91.6	NADH-ubiquinone reductase complex 1 MLRQ subunit
ESTAGB1WB004771	cNMP_binding	PF00027.22	69	Cyclic nucleotide-binding domain
ESTAGB1WB004774	PP2C	PF00481.14	26.1	Protein phosphatase 2C
ESTAGB1WB004776	Sugar_tr	PF00083.17	49.2	Sugar (and other) transporter
ESTAGB1WB004778	3Beta_HSD	PF01073.12	20.9	3-beta hydroxysteroid dehydrogenase/isomerase family
ESTAGB1WB004778	Epimerase	PF01370.14	23.4	NAD dependent epimerase/dehydratase family
ESTAGB1WB004778	NmrA	PF05368.6	32.2	NmrA-like family
ESTAGB1WB004780	zf-C2H2_jaz	PF12171.1	13.1	Zinc-finger double-stranded RNA-binding
ESTAGB1WB004781	Ras	PF00071.15	72.8	Ras family
ESTAGB1WB004783	NOG1	PF06858.7	97.6	Nucleolar GTP-binding protein 1 (NOG1)
ESTAGB1WB004783	NOGCT	PF08155.4	64.3	NOGCT (NUC087) domain
ESTAGB1WB004784	Aldo_ket_red	PF00248.14	60.5	Aldo/keto reductase family
ESTAGB1WB004787	Med20	PF08612.4	96.1	TATA-binding related factor (TRF) of subunit 20 of Mediator complex
ESTAGB1WB004788	MRP-S32	PF10210.2	70.2	Mitochondrial 28S ribosomal protein S32
ESTAGB1WB004789	ER_lumen_recept	PF00810.11	78.6	ER lumen protein retaining receptor
ESTAGB1WB004790	Cu2_monooxygen	PF01082.13	90.7	Copper type II ascorbate-dependent monooxygenase, N-terminal domain
ESTAGB1WB004791	DUF3381	PF11861.1	93.3	Domain of unknown function (DUF3381)
ESTAGB1WB004791	FtsJ	PF01728.12	61.4	FtsJ-like methyltransferase
ESTAGB1WB004797	DZF	PF07528.7	58.6	DZF
ESTAGB1WB004802	IBN_N	PF03810.12	36.1	Importin-beta N-terminal domain
ESTAGB1WB004808	COesterase	PF00135.21	32.6	Carboxylesterase
ESTAGB1WB004813	MIF	PF01187.11	89.3	Macrophage migration inhibitory factor (MIF)
ESTAGB1WB004814	Peptidase_C1	PF00112.16	45.3	Papain family cysteine protease
ESTAGB1WB004817	Proteasome	PF00227.19	41.8	Proteasome subunit
ESTAGB1WB004819	Prenyltrans	PF00432.14	30.5	Prenyltransferase and squalene oxidase repeat
ESTAGB1WB004826	HECT	PF00632.18	82.4	HECT-domain (ubiquitin-transferase)
ESTAGB1WB004828	Cpn60_TCP1	PF00118.17	162.7	TCP-1/cpn60 chaperonin family
ESTAGB1WB004830	TRAPP	PF04051.9	61.9	Transport protein particle (TRAPP) component
ESTAGB1WB004831	eIF-3_zeta	PF05091.5	324.6	Eukaryotic translation initiation factor 3 subunit 7 (eIF-3)
ESTAGB1WB004833	Miro	PF08477.6	34.2	Miro-like protein
ESTAGB1WB004833	Ras	PF00071.15	75.9	Ras family
ESTAGB1WB004835	RRM_1	PF00076.15	55.8	RNA recognition motif. (a.k.a. RRM, RBD, or RNP domain)
ESTAGB1WB004847	GILT	PF03227.9	61.6	Gamma interferon inducible lysosomal thiol reductase (GILT)
ESTAGB1WB004852	W2	PF02020.11	81.9	eIF4-gamma/eIF5/eIF2-epsilon
ESTAGB1WB004853	RHD	PF00554.15	71.9	Rel homology domain (RHD)
ESTAGB1WB004856	Pkinase_Tyr	PF07714.10	74.2	Protein tyrosine kinase
ESTAGB1WB004856	Pkinase	PF00069.18	126.4	Protein kinase domain
ESTAGB1WB004861	Ribosomal_L29e	PF01779.10	75.3	Ribosomal L29e protein family
ESTAGB1WB004862	Hydrolase	PF00702.19	34.6	haloacid dehalogenase-like hydrolase
ESTAGB1WB004863	Integrin_alpha	PF00357.13	21.8	Integrin alpha cytoplasmic region
ESTAGB1WB004864	Sad1_UNC	PF07738.6	94.4	Sad1 / UNC-like C-terminal
ESTAGB1WB004868	DUF92	PF01940.9	83.1	Integral membrane protein DUF92
ESTAGB1WB004870	HSP70	PF00012.13	58.1	Hsp70 protein
ESTAGB1WB004878	NAC	PF01849.11	80.6	NAC domain
ESTAGB1WB004881	UBA	PF00627.24	28.6	UBA/TS-N domain
ESTAGB1WB004892	PRP38	PF03371.8	49.8	PRP38 family
ESTAGB1WB004894	PH	PF00169.22	32.6	PH domain
ESTAGB1WB004899	Ubiq_cyt_C_chap	PF03981.5	33.2	Ubiquinol-cytochrome C chaperone
ESTAGB1WB004900	ArsA_ATPase	PF02374.8	131.7	Anion-transporting ATPase
ESTAGB1WB004901	Utp12	PF04003.5	49.1	Dip2/Utp12 Family
ESTAGB1WB004903	DUF1982	PF09326.4	49.7	Domain of unknown function (DUF1982)
ESTAGB1WB004903	Molybdopterin	PF00384.15	34.2	Molybdopterin oxidoreductase
ESTAGB1WB004905	Cpn60_TCP1	PF00118.17	23.9	TCP-1/cpn60 chaperonin family
ESTAGB1WB004906	LIM	PF00412.15	30.6	LIM domain
ESTAGB1WB004907	DUF59	PF01883.12	51.8	Domain of unknown function DUF59
ESTAGB1WB004909	CBS	PF00571.21	32.6	CBS domain
ESTAGB1WB004909	FMN_dh	PF01070.11	30.2	FMN-dependent dehydrogenase
ESTAGB1WB004909	IMPDH	PF00478.18	360.2	IMP dehydrogenase / GMP reductase domain
ESTAGB1WB004909	NPD	PF03060.8	28.1	2-nitropropane dioxygenase
ESTAGB1WB004913	PP-binding	PF00550.18	42.2	Phosphopantetheine attachment site
ESTAGB1WB004915	14-3-3	PF00244.13	371	14-3-3 protein
ESTAGB1WB004918	tRNA_bind	PF01588.13	87.2	Putative tRNA binding domain
ESTAGB1WB004923	ETC_C1_NDUFA4	PF04800.5	111.8	ETC complex I subunit conserved region
ESTAGB1WB004924	Got1	PF04178.5	47.1	Got1/Sft2-like family
ESTAGB1WB004927	EMP24_GP25L	PF01105.17	134.2	emp24/gp25L/p24 family/GOLD
ESTAGB1WB004929	Malectin	PF11721.1	75.1	Di-glucose binding within endoplasmic reticulum
ESTAGB1WB004930	Cpn60_TCP1	PF00118.17	118.1	TCP-1/cpn60 chaperonin family
ESTAGB1WB004931	SIN1	PF05422.5	48.1	Stress-activated map kinase interacting protein 1 (SIN1)
ESTAGB1WB004934	Ebp2	PF05890.5	187.1	Eukaryotic rRNA processing protein EBP2
ESTAGB1WB004948	LNS2	PF08235.6	50	LNS2 (Lipin/Ned1/Smp2)
ESTAGB1WB004951	Pyr_redox_2	PF07992.7	120.6	Pyridine nucleotide-disulphide oxidoreductase
ESTAGB1WB004951	Pyr_redox	PF00070.20	43.3	Pyridine nucleotide-disulphide oxidoreductase
ESTAGB1WB004951	Rieske	PF00355.19	30.7	Rieske [2Fe-2S] domain
ESTAGB1WB004952	WD40	PF00400.25	26.9	WD domain, G-beta repeat
ESTAGB1WB004956	HEAT	PF02985.15	16.3	HEAT repeat
ESTAGB1WB004960	PCI_Csn8	PF10075.2	95.8	COP9 signalosome, subunit CSN8
ESTAGB1WB004960	SAC3_GANP	PF03399.9	88.9	SAC3/GANP/Nin1/mts3/eIF-3 p25 family
ESTAGB1WB004963	pKID	PF02173.10	42.9	pKID domain
ESTAGB1WB004964	LSM	PF01423.15	52.5	LSM domain
ESTAGB1WB004973	Guanylate_cyc	PF00211.13	84.3	Adenylate and Guanylate cyclase catalytic domain
ESTAGB1WB004976	Cwf_Cwc_15	PF04889.5	78.1	Cwf15/Cwc15 cell cycle control protein
ESTAGB1WB004977	Spectrin	PF00435.14	32.5	Spectrin repeat
ESTAGB1WB004978	ATP-synt_F6	PF05511.4	65.9	Mitochondrial ATP synthase coupling factor 6
ESTAGB1WB004981	Gelsolin	PF00626.15	38.2	Gelsolin repeat
ESTAGB1WB004981	Sec23_helical	PF04815.8	131.3	Sec23/Sec24 helical domain
ESTAGB1WB004986	PCI	PF01399.20	59.5	PCI domain
ESTAGB1WB004987	efhand	PF00036.25	33.9	EF hand
ESTAGB1WB004988	UPF0005	PF01027.13	32.1	Uncharacterised protein family UPF0005
ESTAGB1WB004989	4F5	PF04419.7	25.5	4F5 protein family
ESTAGB1WB004990	Ribul_P_3_epim	PF00834.12	46.8	Ribulose-phosphate 3 epimerase family
ESTAGB1WB004991	Mito_carr	PF00153.20	44.8	Mitochondrial carrier protein
ESTAGB1WB004992	HMG_box	PF00505.12	41.3	HMG (high mobility group) box
ESTAGB1WB004993	UQ_con	PF00179.19	67.2	Ubiquitin-conjugating enzyme
ESTAGB1WB004994	PGK	PF00162.12	120.3	Phosphoglycerate kinase
ESTAGB1WB004997	UPF0041	PF03650.6	123.4	Uncharacterised protein family (UPF0041)
ESTAGB1WB004998	Flavokinase	PF01687.10	33	Riboflavin kinase
ESTAGB1WB005003	RhoGAP	PF00620.20	51.5	RhoGAP domain
ESTAGB1WB005005	Ribosomal_L16	PF00252.11	105.4	Ribosomal protein L16p/L10e
ESTAGB1WB005006	Arf	PF00025.14	34	ADP-ribosylation factor family
ESTAGB1WB005006	Miro	PF08477.6	55.5	Miro-like protein
ESTAGB1WB005006	Ras	PF00071.15	102.8	Ras family
ESTAGB1WB005008	Cpn60_TCP1	PF00118.17	157	TCP-1/cpn60 chaperonin family
ESTAGB1WB005011	Peptidase_M50	PF02163.15	24.5	Peptidase family M50
ESTAGB1WB005012	Metallophos	PF00149.21	22.3	Calcineurin-like phosphoesterase
ESTAGB1WB005017	SCP2	PF02036.10	60.9	SCP-2 sterol transfer family
ESTAGB1WB005018	CK_II_beta	PF01214.11	95.7	Casein kinase II regulatory subunit
ESTAGB1WB005020	Cpn60_TCP1	PF00118.17	23.7	TCP-1/cpn60 chaperonin family
ESTAGB1WB005021	KR	PF08659.3	71.8	KR domain
ESTAGB1WB005021	adh_short	PF00106.18	51.8	short chain dehydrogenase
ESTAGB1WB005024	DJ-1_PfpI	PF01965.17	98.1	DJ-1/PfpI family
ESTAGB1WB005025	PA	PF02225.15	45.9	PA domain
ESTAGB1WB005027	Mito_carr	PF00153.20	58.5	Mitochondrial carrier protein
ESTAGB1WB005028	Med13_C	PF06333.5	28.6	Mediator complex subunit 13 C-terminal
ESTAGB1WB005029	TFIID-31kDa	PF02291.8	98.5	Transcription initiation factor IID, 31kD subunit
ESTAGB1WB005030	Cpn60_TCP1	PF00118.17	172.2	TCP-1/cpn60 chaperonin family
ESTAGB1WB005031	zf-C3HC4	PF00097.18	25.6	Zinc finger, C3HC4 type (RING finger)
ESTAGB1WB005033	Bac_surface_Ag	PF01103.16	26.5	Surface antigen
ESTAGB1WB005036	SPC22	PF04573.5	31.2	Signal peptidase subunit
ESTAGB1WB005037	CRAL_TRIO	PF00650.13	73.5	CRAL/TRIO domain
ESTAGB1WB005038	Glyco_hydro_1	PF00232.11	61.4	Glycosyl hydrolase family 1
ESTAGB1WB005039	Sod_Fe_C	PF02777.11	108.9	Iron/manganese superoxide dismutases, C-terminal domain
ESTAGB1WB005039	Sod_Fe_N	PF00081.15	100.7	Iron/manganese superoxide dismutases, alpha-hairpin domain
ESTAGB1WB005040	DEK_C	PF08766.4	50.2	DEK C terminal domain
ESTAGB1WB005040	SWIB	PF02201.11	86.1	SWIB/MDM2 domain
ESTAGB1WB005041	Helicase_C	PF00271.24	60.2	Helicase conserved C-terminal domain
ESTAGB1WB005043	RF-1	PF00472.13	41.8	RF-1 domain
ESTAGB1WB005044	RNA_pol_Rpb6	PF01192.15	74.8	RNA polymerase Rpb6
ESTAGB1WB005046	COQ7	PF03232.6	260	Ubiquinone biosynthesis protein COQ7
ESTAGB1WB005051	UCH	PF00443.22	52	Ubiquitin carboxyl-terminal hydrolase
ESTAGB1WB005053	Mago-bind	PF09282.3	42.4	Mago binding
ESTAGB1WB005054	RRM_1	PF00076.15	52.7	RNA recognition motif. (a.k.a. RRM, RBD, or RNP domain)
ESTAGB1WB005059	MFS_1	PF07690.9	23.1	Major Facilitator Superfamily
ESTAGB1WB005060	Flavoprotein	PF02441.12	25.3	Flavoprotein
ESTAGB1WB005061	GHMP_kinases_C	PF08544.6	22.9	GHMP kinases C terminal
ESTAGB1WB005061	GHMP_kinases_N	PF00288.19	46.8	GHMP kinases N terminal domain
ESTAGB1WB005062	DUF106	PF01956.9	49	Integral membrane protein DUF106
ESTAGB1WB005063	vATP-synt_AC39	PF01992.9	112.4	ATP synthase (C/AC39) subunit
ESTAGB1WB005064	Carboxyl_trans	PF01039.15	67.1	Carboxyl transferase domain
ESTAGB1WB005065	DSPc	PF00782.13	22	Dual specificity phosphatase, catalytic domain
ESTAGB1WB005065	Y_phosphatase	PF00102.20	78	Protein-tyrosine phosphatase
ESTAGB1WB005066	Memo	PF01875.10	117.3	Memo-like protein
ESTAGB1WB005067	Hexokinase_2	PF03727.9	191.8	Hexokinase
ESTAGB1WB005069	Glyco_hydro_18	PF00704.21	29.2	Glycosyl hydrolases family 18
ESTAGB1WB005074	RRM_1	PF00076.15	37.7	RNA recognition motif. (a.k.a. RRM, RBD, or RNP domain)
ESTAGB1WB005079	MRP-L28	PF09812.2	103.5	Mitochondrial ribosomal protein L28
ESTAGB1WB005080	zf-BED	PF02892.8	23	BED zinc finger
ESTAGB1WB005080	zf-C2H2	PF00096.19	25.4	Zinc finger, C2H2 type
ESTAGB1WB005080	zf-C2H2_jaz	PF12171.1	18.5	Zinc-finger double-stranded RNA-binding
ESTAGB1WB005081	Peptidase_M1	PF01433.13	88.6	Peptidase family M1
ESTAGB1WB005083	Proteasome_A_N	PF10584.2	51.1	Proteasome subunit A N-terminal signature
ESTAGB1WB005083	Proteasome	PF00227.19	189.7	Proteasome subunit
ESTAGB1WB005086	SKIP_SNW	PF02731.8	122.5	SKIP/SNW domain
ESTAGB1WB005088	ADH_zinc_N	PF00107.19	33.5	Zinc-binding dehydrogenase
ESTAGB1WB005090	Creb_binding	PF09030.3	35	Creb binding
ESTAGB1WB005097	DUF1151	PF06625.4	60	Protein of unknown function (DUF1151)
ESTAGB1WB005098	Erg28	PF03694.6	43.3	Erg28 like protein
ESTAGB1WB005101	Peptidase_M24	PF00557.17	54.2	Metallopeptidase family M24
ESTAGB1WB005105	Arf	PF00025.14	34.3	ADP-ribosylation factor family
ESTAGB1WB005105	FeoB_N	PF02421.11	13.5	Ferrous iron transport protein B
ESTAGB1WB005105	Miro	PF08477.6	67.6	Miro-like protein
[truncated: 2,588 more rows]
