# Supplementary material for: Combining Next-Generation Sequencing Strategies for Rapid Molecular Resource Development from an Invasive Aphid Species, Aphis glycines
Source: PLoS One. 2010 Jun 29;5(6):e11370. doi: 10.1371/journal.pone.0011370 (PMC2894077; doi:10.1371/journal.pone.0011370)
Supplement: Table S6 — Single nucleotide polymorphisms (SNPs) predicted between Aphis glycines B1 and B2 sequences (0.02 MB XLS) [file pone.0011370.s007.xls]

## Sheet: Table S6
A. glycines B2 sequence name	Location	Base	Consensus	A. glycines B1 sequence name	Location	Base
GMAGB2RR000958	280	A	R	ESTAGB1WB003004	484	G
GMAGB2RR000958	359	C	M	ESTAGB1WB003004	563	A
GMAGB2RR000180	14	A	W	ESTAGB1WB004046	574	T
GMAGB2RR000180	749	G	R	ESTAGB1WB004046	1156	A
GMAGB2RR000255	439	G	K	ESTAGB1WB002058	187	T
GMAGB2RR000025	264	C	M	ESTAGB1WB009439	165	A
GMAGB2RR000285	309	A	R	ESTAGB1WB000692	31	G
GMAGB2RR000285	339	G	R	ESTAGB1WB000692	61	A
GMAGB2RR000285	626	C	Y	ESTAGB1WB000692	349	T
GMAGB2RR000285	648	T	Y	ESTAGB1WB000692	371	C
GMAGB2RR000285	725	G	K	ESTAGB1WB000692	448	T
GMAGB2RR000343	381	C	Y	ESTAGB1WB017591	317	T
GMAGB2RR000531	501	A	R	ESTAGB1WB004024	295	G
GMAGB2RR000531	573	A	W	ESTAGB1WB004024	367	T
GMAGB2RR000546	230	T	Y	ESTAGB1WB014977	79	C
GMAGB2RR000546	312	G	S	ESTAGB1WB014977	159	C
GMAGB2RR000546	313	A	R	ESTAGB1WB014977	160	G
GMAGB2RR000546	331	A	M	ESTAGB1WB014977	178	C
GMAGB2RR000546	356	C	Y	ESTAGB1WB014977	199	T
GMAGB2RR000546	359	A	M	ESTAGB1WB014977	202	C
GMAGB2RR000546	360	C	M	ESTAGB1WB014977	203	A
GMAGB2RR000556	360	T	Y	ESTAGB1WB006526	79	C
GMAGB2RR000556	421	A	R	ESTAGB1WB006526	141	G
GMAGB2RR001240	233	G	R	ESTAGB1WB007339	134	A
GMAGB2RR001240	262	G	R	ESTAGB1WB007339	163	A
GMAGB2RR001240	299	C	Y	ESTAGB1WB007339	200	T
GMAGB2RR000643	1	C	S	ESTAGB1WB002030	417	G
GMAGB2RR000643	7	T	Y	ESTAGB1WB002030	424	C
GMAGB2RR000643	9	G	K	ESTAGB1WB002030	426	T
GMAGB2RR000668	512	C	S	ESTAGB1WB011021	1	G
GMAGB2RR000684	207	C	Y	ESTAGB1WB012176	48	T
GMAGB2RR000684	208	G	R	ESTAGB1WB012176	51	A
GMAGB2RR000684	380	C	S	ESTAGB1WB012176	225	G
GMAGB2RR000684	383	T	Y	ESTAGB1WB012176	228	C
GMAGB2RR000684	384	G	R	ESTAGB1WB012176	229	A
GMAGB2RR000684	387	C	Y	ESTAGB1WB012176	233	T
GMAGB2RR000684	388	A	W	ESTAGB1WB012176	234	T
GMAGB2RR000684	389	A	R	ESTAGB1WB012176	235	G
GMAGB2RR000684	390	A	M	ESTAGB1WB012176	236	C
GMAGB2RR000684	391	A	M	ESTAGB1WB012176	237	C
GMAGB2RR000102	237	C	M	ESTAGB1WB006012	253	A
GMAGB2RR000006	212	T	Y	ESTAGB1WB001723	1	C
GMAGB2RR000006	215	C	S	ESTAGB1WB001723	4	G
GMAGB2RR000006	216	G	R	ESTAGB1WB001723	5	A
GMAGB2RR000006	389	A	R	ESTAGB1WB001723	180	G
GMAGB2RR000006	477	G	R	ESTAGB1WB001723	268	A
GMAGB2RR000836	175	A	R	ESTAGB1WB000642	404	G
GMAGB2RR000836	189	G	R	ESTAGB1WB000642	418	A
GMAGB2RR000836	1	T	K	ESTAGB1WB000642	230	G
GMAGB2RR000836	51	C	Y	ESTAGB1WB000642	280	T
